# Supplementary material for: 3,3′-[(4-Nitro­phen­yl)methyl­ene]bis­(4-hy­droxy-2H-chromen-2-one)
Source: Acta Crystallogr Sect E Struct Rep Online. 2012 Jan 7;68(Pt 2):o265. doi: 10.1107/S1600536811054778 (PMC3274964; doi:10.1107/S1600536811054778)
Supplement: Supplementary file 1 [file e-68-0o265-sup1.cif]

##############################################################################
#                                                                            #
# This CIF contains the data in a paper accepted for publication in          #
# Acta Crystallographica Section E. It conforms to the requirements of       #
# Notes for Authors for Acta Crystallographica Section E, and has been       #
# peer reviewed under the auspices of the IUCr Commission on Journals.       #
#                                                                            #
# Full details of the Crystallographic Information File format               #
# are given in the paper "The Crystallographic Information File (CIF):       #
# a New Standard Archive File for Crystallography" by S. R. Hall, F. H.      #
# Allen and I. D. Brown [Acta Cryst. (1991), A47, 655-685].                  #
#                                                                            #
# The current version of the core CIF dictionary is obtainable from          #
# ftp://ftp.iucr.org/pub/cif_core.dic.                                       #
#                                                                            #
# Software is freely available for graphical display of the structure(s)     #
# in this CIF. For information consult the CIF software page                 #
# http://www.iucr.org/resources/cif/software.                                #
#                                                                            #
# This file may be used for bona fide research purposes within the           #
# scientific community so long as proper attribution is given to the journal # 
# article from which it was obtained.                                        #
#                                                                            #
##############################################################################
data_I
_audit_creation_method     'SHELXL97'
_chemical_name_systematic
;
3,3'-[(4-Nitrophenyl)methylene]bis(4-hydroxy-2<i>H</i>-chromen-2-one)
;
_chemical_name_common     ?
_chemical_formula_moiety     'C25 H15 N O8'
_chemical_formula_sum     'C25 H15 N O8'
_chemical_formula_iupac     'C25 H15 N O8'
_chemical_formula_weight     457.38
_chemical_melting_point     ?
_symmetry_cell_setting     orthorhombic
_symmetry_space_group_name_H-M     'P n a 21'
_symmetry_space_group_name_Hall     'P 2c -2n'
loop_
    _symmetry_equiv_pos_as_xyz
    'x, y, z'
    '-x, -y, z+1/2'
    '-x+1/2, y+1/2, z+1/2'
    'x+1/2, -y+1/2, z'
_cell_length_a     14.0061(6)
_cell_length_b     14.1511(6)
_cell_length_c     10.4179(4)
_cell_angle_alpha     90.00
_cell_angle_beta     90.00
_cell_angle_gamma     90.00
_cell_volume     2064.85(15)
_cell_formula_units_Z     4
_cell_measurement_reflns_used     6438
_cell_measurement_theta_min     2.05
_cell_measurement_theta_max     24.20
_cell_measurement_temperature     295(2)
_exptl_crystal_description     'block'
_exptl_crystal_colour     'orange'
_exptl_crystal_size_max     0.35
_exptl_crystal_size_mid     0.30
_exptl_crystal_size_min     0.25
_exptl_crystal_density_diffrn     1.471
_exptl_crystal_density_meas     ?
_exptl_crystal_density_method     'not measured'
_exptl_crystal_F_000     944
_exptl_absorpt_coefficient_mu     0.112
_exptl_absorpt_correction_type     multi-scan
_exptl_absorpt_process_details     '(<i>SADABS</i>; Bruker, 2004)'
_exptl_absorpt_correction_T_min     0.9020
_exptl_absorpt_correction_T_max     0.9726
_exptl_special_details     ?
_diffrn_ambient_temperature     295(2)
_diffrn_radiation_type     'MoK\a'
_diffrn_radiation_wavelength     0.71073
_diffrn_radiation_source     'fine-focus sealed tube'
_diffrn_radiation_monochromator     'graphite'
_diffrn_measurement_device_type     'Bruker Kappa APEXII CCD'
_diffrn_measurement_method     '\w and \f scans'
_diffrn_detector_area_resol_mean     ?
_diffrn_reflns_number     15733
_diffrn_reflns_av_R_equivalents     0.0299
_diffrn_reflns_av_sigmaI/netI     0.0245
_diffrn_reflns_theta_min     2.05
_diffrn_reflns_theta_max     24.28
_diffrn_reflns_theta_full     24.28
_diffrn_measured_fraction_theta_max     1.000
_diffrn_measured_fraction_theta_full     1.000
_diffrn_reflns_limit_h_min     -15
_diffrn_reflns_limit_h_max     16
_diffrn_reflns_limit_k_min     -16
_diffrn_reflns_limit_k_max     16
_diffrn_reflns_limit_l_min     -12
_diffrn_reflns_limit_l_max     12
_diffrn_standards_number     ?
_diffrn_standards_interval_count     ?
_diffrn_standards_interval_time     ?
_diffrn_standards_decay_%     ?
_refine_special_details
;
 Refinement of <i>F</i>^2^ against ALL reflections. The weighted
 <i>R</i>-factor <i>wR</i> and goodness of fit <i>S</i> are based on
 <i>F</i>^2^, conventional <i>R</i>-factors <i>R</i> are based on <i>F</i>,
 with <i>F</i> set to zero for negative <i>F</i>^2^. The threshold expression
 of <i>F</i>^2^ > \s(<i>F</i>^2^) is used only for calculating
 <i>R</i>-factors(gt) <i>etc</i>. and is not relevant to the choice of
 reflections for refinement. <i>R</i>-factors based on <i>F</i>^2^ are
 statistically about twice as large as those based on <i>F</i>, and
 <i>R</i>-factors based on ALL data will be even larger.
;
_reflns_number_total     3316
_reflns_number_gt     2913
_reflns_threshold_expression     I>2\s(I)
_refine_ls_structure_factor_coef     Fsqd
_refine_ls_matrix_type     full
_refine_ls_R_factor_all     0.0398
_refine_ls_R_factor_gt     0.0326
_refine_ls_wR_factor_gt     0.0843
_refine_ls_wR_factor_ref     0.0892
_refine_ls_goodness_of_fit_ref     1.041
_refine_ls_restrained_S_all     1.041
_refine_ls_number_reflns     3316
_refine_ls_number_parameters     310
_refine_ls_number_restraints     1
_refine_ls_hydrogen_treatment     constr
_refine_ls_weighting_scheme     calc
_refine_ls_weighting_details
         'calc w=1/[\s^2^(Fo^2^)+(0.0543P)^2^+0.1473P] where P=(Fo^2^+2Fc^2^)/3'
_atom_sites_solution_hydrogens     geom
_atom_sites_solution_primary     direct
_atom_sites_solution_secondary     difmap
_refine_ls_shift/su_max     0.000
_refine_ls_shift/su_mean     0.000
_refine_diff_density_max     0.220
_refine_diff_density_min     -0.138
_refine_ls_extinction_method     '<i>SHELXL97</i> (Sheldrick, 2008)'
_refine_ls_extinction_coef     0.0066(11)
_refine_ls_extinction_expression
                                  'Fc^*^=kFc[1+0.001xFc^2^\l^3^/sin(2\q)]^-1/4^'
_refine_ls_abs_structure_details     ?
_refine_ls_abs_structure_Flack     ?
loop_
    _atom_type_symbol
    _atom_type_description
    _atom_type_scat_dispersion_real
    _atom_type_scat_dispersion_imag
    _atom_type_scat_source
    'C' 'C' 0.0033 0.0016
                         'International Tables Vol C Tables 4.2.6.8 and 6.1.1.4'
    'H' 'H' 0.0000 0.0000
                         'International Tables Vol C Tables 4.2.6.8 and 6.1.1.4'
    'N' 'N' 0.0061 0.0033
                         'International Tables Vol C Tables 4.2.6.8 and 6.1.1.4'
    'O' 'O' 0.0106 0.0060
                         'International Tables Vol C Tables 4.2.6.8 and 6.1.1.4'
_computing_data_collection     '<i>APEX2</i> (Bruker, 2004)'
_computing_cell_refinement     '<i>SAINT</i> (Bruker, 2004)'
_computing_data_reduction     '<i>SAINT</i> (Bruker, 2004)'
_computing_structure_solution     '<i>SIR92</i> (Altomare <i>et al.</i>, 1993)'
_computing_structure_refinement     '<i>SHELXL97</i> (Sheldrick, 2008)'
_computing_molecular_graphics
;
<i>ORTEP-3</i> (Farrugia, 1997) and <i>Mercury</i> (Macrae <i>et
al.</i>, 2006)
;
_computing_publication_material     '<i>PLATON</i> (Spek, 2009)'
loop_
    _atom_site_type_symbol
    _atom_site_label
    _atom_site_fract_x
    _atom_site_fract_y
    _atom_site_fract_z
    _atom_site_U_iso_or_equiv
    _atom_site_adp_type
    _atom_site_calc_flag
    _atom_site_refinement_flags
    _atom_site_occupancy
    _atom_site_symmetry_multiplicity
    _atom_site_disorder_assembly
    _atom_site_disorder_group
    C C1 0.65097(16) 0.52018(16) 0.9180(2) 0.0425(5) Uani d . 1 1 . .
    C C2 0.67257(16) 0.67214(16) 0.8278(2) 0.0465(5) Uani d . 1 1 . .
    C C3 0.73555(19) 0.7470(2) 0.8087(3) 0.0672(7) Uani d . 1 1 . .
    H H3 0.7965 0.7461 0.8442 0.081 Uiso calc R 1 1 . .
    C C4 0.7053(2) 0.8221(2) 0.7359(4) 0.0817(9) Uani d . 1 1 . .
    H H4 0.7464 0.8724 0.7210 0.098 Uiso calc R 1 1 . .
    C C5 0.6141(2) 0.82367(19) 0.6844(3) 0.0757(9) Uani d . 1 1 . .
    H H5 0.5947 0.8751 0.6353 0.091 Uiso calc R 1 1 . .
    C C6 0.55268(19) 0.75111(17) 0.7049(3) 0.0585(6) Uani d . 1 1 . .
    H H6 0.4915 0.7531 0.6704 0.070 Uiso calc R 1 1 . .
    C C7 0.58132(16) 0.67400(16) 0.7773(2) 0.0455(5) Uani d . 1 1 . .
    C C8 0.52015(15) 0.59312(15) 0.80351(19) 0.0412(5) Uani d . 1 1 . .
    C C9 0.55171(14) 0.52169(14) 0.87827(19) 0.0374(5) Uani d . 1 1 . .
    C C10 0.49380(14) 0.43608(14) 0.9198(2) 0.0377(5) Uani d . 1 1 . .
    H H10 0.5301 0.4097 0.9918 0.045 Uiso calc R 1 1 . .
    C C11 0.49566(14) 0.35862(15) 0.81912(19) 0.0403(5) Uani d . 1 1 . .
    C C12 0.42673(16) 0.36412(15) 0.7157(2) 0.0422(5) Uani d . 1 1 . .
    C C13 0.49157(18) 0.22343(14) 0.6267(2) 0.0492(6) Uani d . 1 1 . .
    C C14 0.4862(2) 0.15815(18) 0.5260(3) 0.0643(7) Uani d . 1 1 . .
    H H14 0.4379 0.1614 0.4650 0.077 Uiso calc R 1 1 . .
    C C15 0.5557(2) 0.08853(19) 0.5208(3) 0.0742(9) Uani d . 1 1 . .
    H H15 0.5537 0.0436 0.4556 0.089 Uiso calc R 1 1 . .
    C C16 0.6277(2) 0.08488(19) 0.6106(3) 0.0698(8) Uani d . 1 1 . .
    H H16 0.6742 0.0382 0.6047 0.084 Uiso calc R 1 1 . .
    C C17 0.6315(2) 0.14788(16) 0.7066(3) 0.0623(7) Uani d . 1 1 . .
    H H17 0.6806 0.1441 0.7665 0.075 Uiso calc R 1 1 . .
    C C18 0.56350(17) 0.21869(15) 0.7178(2) 0.0486(6) Uani d . 1 1 . .
    C C19 0.56297(16) 0.29003(15) 0.8164(2) 0.0484(6) Uani d . 1 1 . .
    C C20 0.39601(14) 0.45796(15) 0.9770(2) 0.0389(5) Uani d . 1 1 . .
    C C21 0.37848(15) 0.54447(15) 1.0351(2) 0.0453(5) Uani d . 1 1 . .
    H H21 0.4233 0.5926 1.0277 0.054 Uiso calc R 1 1 . .
    C C22 0.29604(17) 0.56044(17) 1.1036(2) 0.0516(6) Uani d . 1 1 . .
    H H22 0.2853 0.6184 1.1431 0.062 Uiso calc R 1 1 . .
    C C23 0.22999(15) 0.48919(18) 1.1123(2) 0.0503(6) Uani d . 1 1 . .
    C C24 0.24222(17) 0.40444(18) 1.0508(2) 0.0534(6) Uani d . 1 1 . .
    H H24 0.1951 0.3582 1.0537 0.064 Uiso calc R 1 1 . .
    C C25 0.32609(17) 0.38952(15) 0.9845(2) 0.0472(5) Uani d . 1 1 . .
    H H25 0.3358 0.3318 0.9438 0.057 Uiso calc R 1 1 . .
    N N1 0.14454(16) 0.5031(2) 1.1934(2) 0.0652(6) Uani d . 1 1 . .
    O O1 0.69024(11) 0.45293(11) 0.96905(17) 0.0531(4) Uani d . 1 1 . .
    O O2 0.70638(10) 0.59589(11) 0.89430(15) 0.0509(4) Uani d . 1 1 . .
    O O3 0.43458(11) 0.59699(11) 0.74979(15) 0.0502(4) Uani d . 1 1 . .
    H H3A 0.4116 0.5438 0.7469 0.075 Uiso calc R 1 1 . .
    O O4 0.42395(12) 0.29414(11) 0.62710(16) 0.0528(4) Uani d . 1 1 . .
    O O5 0.37047(12) 0.42867(11) 0.70029(16) 0.0515(4) Uani d . 1 1 . .
    O O6 0.63447(12) 0.28370(12) 0.90099(19) 0.0663(5) Uani d . 1 1 . .
    H H6A 0.6486 0.3367 0.9266 0.099 Uiso calc R 1 1 . .
    O O7 0.08403(15) 0.44080(18) 1.1938(3) 0.0931(7) Uani d . 1 1 . .
    O O8 0.13895(14) 0.57467(17) 1.2562(2) 0.0814(6) Uani d . 1 1 . .
loop_
    _atom_site_aniso_label
    _atom_site_aniso_U_11
    _atom_site_aniso_U_22
    _atom_site_aniso_U_33
    _atom_site_aniso_U_12
    _atom_site_aniso_U_13
    _atom_site_aniso_U_23
    C1 0.0420(12) 0.0473(13) 0.0382(11) 0.0001(11) 0.0025(9) -0.0094(10)
    C2 0.0413(12) 0.0472(13) 0.0511(13) -0.0003(11) 0.0030(11) -0.0054(11)
    C3 0.0438(14) 0.0689(17) 0.089(2) -0.0088(13) 0.0035(14) -0.0068(16)
    C4 0.0630(19) 0.0618(17) 0.120(3) -0.0202(14) 0.0069(18) 0.0188(19)
    C5 0.0685(19) 0.0583(16) 0.100(2) -0.0043(14) 0.0060(17) 0.0207(16)
    C6 0.0534(15) 0.0545(14) 0.0677(16) 0.0010(12) 0.0029(12) 0.0087(13)
    C7 0.0428(12) 0.0449(12) 0.0488(12) -0.0003(10) 0.0089(10) -0.0043(10)
    C8 0.0337(11) 0.0490(13) 0.0409(12) 0.0026(10) 0.0026(9) -0.0021(10)
    C9 0.0342(11) 0.0427(11) 0.0354(11) 0.0005(9) 0.0016(9) -0.0049(9)
    C10 0.0369(12) 0.0417(11) 0.0345(10) 0.0026(9) -0.0070(9) 0.0004(9)
    C11 0.0389(11) 0.0412(12) 0.0409(12) -0.0014(9) 0.0022(10) 0.0040(9)
    C12 0.0509(14) 0.0389(11) 0.0368(11) -0.0038(11) 0.0033(10) 0.0010(10)
    C13 0.0604(14) 0.0345(11) 0.0526(13) -0.0015(10) 0.0142(12) 0.0055(10)
    C14 0.0851(18) 0.0583(15) 0.0494(14) -0.0100(15) 0.0073(14) -0.0014(13)
    C15 0.112(3) 0.0490(15) 0.0616(18) -0.0094(16) 0.0349(18) -0.0098(13)
    C16 0.0773(19) 0.0537(15) 0.079(2) 0.0051(14) 0.0275(18) 0.0036(15)
    C17 0.0576(15) 0.0484(14) 0.0809(18) 0.0018(12) 0.0105(13) 0.0003(15)
    C18 0.0493(13) 0.0425(12) 0.0541(13) -0.0059(11) 0.0042(11) 0.0039(11)
    C19 0.0480(13) 0.0442(12) 0.0531(14) -0.0025(11) -0.0030(11) 0.0054(11)
    C20 0.0373(11) 0.0486(12) 0.0307(10) -0.0013(10) -0.0040(9) 0.0031(9)
    C21 0.0401(12) 0.0518(13) 0.0441(12) -0.0054(10) 0.0010(10) -0.0027(11)
    C22 0.0475(13) 0.0621(14) 0.0452(13) 0.0028(11) 0.0019(11) -0.0027(12)
    C23 0.0352(12) 0.0741(16) 0.0417(11) 0.0025(11) 0.0000(10) 0.0101(13)
    C24 0.0461(13) 0.0652(16) 0.0488(13) -0.0126(12) 0.0014(11) 0.0093(12)
    C25 0.0521(14) 0.0474(12) 0.0421(12) -0.0071(11) 0.0002(11) 0.0001(10)
    N1 0.0462(13) 0.0952(18) 0.0543(13) 0.0153(13) 0.0055(11) 0.0188(14)
    O1 0.0451(9) 0.0569(9) 0.0572(9) 0.0081(8) -0.0130(8) -0.0037(8)
    O2 0.0381(8) 0.0581(9) 0.0565(9) -0.0053(8) -0.0031(7) -0.0013(8)
    O3 0.0418(9) 0.0545(9) 0.0544(10) 0.0002(7) -0.0068(7) 0.0087(8)
    O4 0.0626(10) 0.0494(9) 0.0464(9) 0.0000(8) -0.0093(8) -0.0036(8)
    O5 0.0520(10) 0.0515(9) 0.0510(9) 0.0035(8) -0.0109(7) 0.0003(8)
    O6 0.0612(11) 0.0539(10) 0.0837(13) 0.0115(9) -0.0241(10) -0.0028(10)
    O7 0.0484(12) 0.1247(18) 0.1063(17) -0.0157(12) 0.0204(12) 0.0188(15)
    O8 0.0626(12) 0.1100(17) 0.0715(14) 0.0265(12) 0.0137(10) -0.0006(13)
_geom_special_details
;
 All s.u.'s (except the s.u. in the dihedral angle between two l.s. planes)
 are estimated using the full covariance matrix. The cell s.u.'s are taken
 into account individually in the estimation of s.u.'s in distances, angles
 and torsion angles; correlations between s.u.'s in cell parameters are only
 used when they are defined by crystal symmetry. An approximate (isotropic)
 treatment of cell s.u.'s is used for estimating s.u.'s involving l.s. planes.
;
loop_
    _geom_bond_atom_site_label_1
    _geom_bond_atom_site_label_2
    _geom_bond_site_symmetry_2
    _geom_bond_distance
    _geom_bond_publ_flag
    C1 O1 . 1.221(3) ?
    C1 O2 . 1.346(3) ?
    C1 C9 . 1.451(3) ?
    C2 O2 . 1.367(3) ?
    C2 C7 . 1.382(3) ?
    C2 C3 . 1.393(3) ?
    C3 C4 . 1.373(4) ?
    C3 H3 . 0.9300 ?
    C4 C5 . 1.385(4) ?
    C4 H4 . 0.9300 ?
    C5 C6 . 1.356(4) ?
    C5 H5 . 0.9300 ?
    C6 C7 . 1.386(3) ?
    C6 H6 . 0.9300 ?
    C7 C8 . 1.456(3) ?
    C8 O3 . 1.324(3) ?
    C8 C9 . 1.350(3) ?
    C9 C10 . 1.521(3) ?
    C10 C11 . 1.517(3) ?
    C10 C20 . 1.525(3) ?
    C10 H10 . 0.9800 ?
    C11 C19 . 1.353(3) ?
    C11 C12 . 1.449(3) ?
    C12 O5 . 1.217(2) ?
    C12 O4 . 1.355(3) ?
    C13 O4 . 1.378(3) ?
    C13 C18 . 1.386(3) ?
    C13 C14 . 1.400(3) ?
    C14 C15 . 1.386(4) ?
    C14 H14 . 0.9300 ?
    C15 C16 . 1.376(4) ?
    C15 H15 . 0.9300 ?
    C16 C17 . 1.341(4) ?
    C16 H16 . 0.9300 ?
    C17 C18 . 1.388(3) ?
    C17 H17 . 0.9300 ?
    C18 C19 . 1.440(3) ?
    C19 O6 . 1.337(3) ?
    C20 C25 . 1.379(3) ?
    C20 C21 . 1.388(3) ?
    C21 C22 . 1.376(3) ?
    C21 H21 . 0.9300 ?
    C22 C23 . 1.371(3) ?
    C22 H22 . 0.9300 ?
    C23 C24 . 1.371(4) ?
    C23 N1 . 1.478(3) ?
    C24 C25 . 1.379(3) ?
    C24 H24 . 0.9300 ?
    C25 H25 . 0.9300 ?
    N1 O8 . 1.209(3) ?
    N1 O7 . 1.223(3) ?
    O3 H3A . 0.8200 ?
    O6 H6A . 0.8200 ?
loop_
    _geom_angle_atom_site_label_1
    _geom_angle_atom_site_label_2
    _geom_angle_atom_site_label_3
    _geom_angle_site_symmetry_1
    _geom_angle_site_symmetry_3
    _geom_angle
    _geom_angle_publ_flag
    O1 C1 O2 . . 116.14(19) ?
    O1 C1 C9 . . 124.6(2) ?
    O2 C1 C9 . . 119.3(2) ?
    O2 C2 C7 . . 121.88(19) ?
    O2 C2 C3 . . 117.0(2) ?
    C7 C2 C3 . . 121.1(2) ?
    C4 C3 C2 . . 118.2(2) ?
    C4 C3 H3 . . 120.9 ?
    C2 C3 H3 . . 120.9 ?
    C3 C4 C5 . . 120.8(3) ?
    C3 C4 H4 . . 119.6 ?
    C5 C4 H4 . . 119.6 ?
    C6 C5 C4 . . 120.8(3) ?
    C6 C5 H5 . . 119.6 ?
    C4 C5 H5 . . 119.6 ?
    C5 C6 C7 . . 119.9(3) ?
    C5 C6 H6 . . 120.1 ?
    C7 C6 H6 . . 120.1 ?
    C2 C7 C6 . . 119.3(2) ?
    C2 C7 C8 . . 117.3(2) ?
    C6 C7 C8 . . 123.4(2) ?
    O3 C8 C9 . . 124.8(2) ?
    O3 C8 C7 . . 114.90(19) ?
    C9 C8 C7 . . 120.27(19) ?
    C8 C9 C1 . . 119.29(19) ?
    C8 C9 C10 . . 125.86(18) ?
    C1 C9 C10 . . 114.72(18) ?
    C11 C10 C9 . . 111.69(17) ?
    C11 C10 C20 . . 115.59(16) ?
    C9 C10 C20 . . 115.37(17) ?
    C11 C10 H10 . . 104.2 ?
    C9 C10 H10 . . 104.2 ?
    C20 C10 H10 . . 104.2 ?
    C19 C11 C12 . . 119.1(2) ?
    C19 C11 C10 . . 123.00(18) ?
    C12 C11 C10 . . 117.63(17) ?
    O5 C12 O4 . . 116.10(19) ?
    O5 C12 C11 . . 124.8(2) ?
    O4 C12 C11 . . 119.12(19) ?
    O4 C13 C18 . . 122.2(2) ?
    O4 C13 C14 . . 116.4(2) ?
    C18 C13 C14 . . 121.3(2) ?
    C15 C14 C13 . . 117.5(3) ?
    C15 C14 H14 . . 121.3 ?
    C13 C14 H14 . . 121.3 ?
    C16 C15 C14 . . 120.9(3) ?
    C16 C15 H15 . . 119.5 ?
    C14 C15 H15 . . 119.5 ?
    C17 C16 C15 . . 120.8(3) ?
    C17 C16 H16 . . 119.6 ?
    C15 C16 H16 . . 119.6 ?
    C16 C17 C18 . . 121.0(3) ?
    C16 C17 H17 . . 119.5 ?
    C18 C17 H17 . . 119.5 ?
    C13 C18 C17 . . 118.4(2) ?
    C13 C18 C19 . . 116.8(2) ?
    C17 C18 C19 . . 124.8(2) ?
    O6 C19 C11 . . 123.8(2) ?
    O6 C19 C18 . . 114.8(2) ?
    C11 C19 C18 . . 121.4(2) ?
    C25 C20 C21 . . 117.97(19) ?
    C25 C20 C10 . . 121.14(19) ?
    C21 C20 C10 . . 120.55(18) ?
    C22 C21 C20 . . 121.3(2) ?
    C22 C21 H21 . . 119.3 ?
    C20 C21 H21 . . 119.3 ?
    C23 C22 C21 . . 118.7(2) ?
    C23 C22 H22 . . 120.7 ?
    C21 C22 H22 . . 120.7 ?
    C24 C23 C22 . . 121.9(2) ?
    C24 C23 N1 . . 119.0(2) ?
    C22 C23 N1 . . 119.1(2) ?
    C23 C24 C25 . . 118.3(2) ?
    C23 C24 H24 . . 120.8 ?
    C25 C24 H24 . . 120.8 ?
    C24 C25 C20 . . 121.7(2) ?
    C24 C25 H25 . . 119.1 ?
    C20 C25 H25 . . 119.1 ?
    O8 N1 O7 . . 123.9(2) ?
    O8 N1 C23 . . 118.2(2) ?
    O7 N1 C23 . . 117.9(3) ?
    C1 O2 C2 . . 121.44(17) ?
    C8 O3 H3A . . 109.5 ?
    C12 O4 C13 . . 120.87(19) ?
    C19 O6 H6A . . 109.5 ?
loop_
    _geom_torsion_atom_site_label_1
    _geom_torsion_atom_site_label_2
    _geom_torsion_atom_site_label_3
    _geom_torsion_atom_site_label_4
    _geom_torsion_site_symmetry_1
    _geom_torsion_site_symmetry_2
    _geom_torsion_site_symmetry_3
    _geom_torsion_site_symmetry_4
    _geom_torsion
    _geom_torsion_publ_flag
    O2 C2 C3 C4 . . . . 176.3(2) ?
    C7 C2 C3 C4 . . . . -1.3(4) ?
    C2 C3 C4 C5 . . . . 0.8(5) ?
    C3 C4 C5 C6 . . . . 0.0(5) ?
    C4 C5 C6 C7 . . . . -0.4(5) ?
    O2 C2 C7 C6 . . . . -176.6(2) ?
    C3 C2 C7 C6 . . . . 1.0(4) ?
    O2 C2 C7 C8 . . . . 3.1(3) ?
    C3 C2 C7 C8 . . . . -179.3(2) ?
    C5 C6 C7 C2 . . . . -0.1(4) ?
    C5 C6 C7 C8 . . . . -179.8(2) ?
    C2 C7 C8 O3 . . . . -177.99(19) ?
    C6 C7 C8 O3 . . . . 1.7(3) ?
    C2 C7 C8 C9 . . . . 2.4(3) ?
    C6 C7 C8 C9 . . . . -177.9(2) ?
    O3 C8 C9 C1 . . . . 172.24(19) ?
    C7 C8 C9 C1 . . . . -8.2(3) ?
    O3 C8 C9 C10 . . . . -3.4(3) ?
    C7 C8 C9 C10 . . . . 176.20(19) ?
    O1 C1 C9 C8 . . . . -168.8(2) ?
    O2 C1 C9 C8 . . . . 8.8(3) ?
    O1 C1 C9 C10 . . . . 7.3(3) ?
    O2 C1 C9 C10 . . . . -175.05(17) ?
    C8 C9 C10 C11 . . . . 84.8(2) ?
    C1 C9 C10 C11 . . . . -91.0(2) ?
    C8 C9 C10 C20 . . . . -49.9(3) ?
    C1 C9 C10 C20 . . . . 134.28(18) ?
    C9 C10 C11 C19 . . . . 89.4(2) ?
    C20 C10 C11 C19 . . . . -136.0(2) ?
    C9 C10 C11 C12 . . . . -85.1(2) ?
    C20 C10 C11 C12 . . . . 49.5(3) ?
    C19 C11 C12 O5 . . . . -171.1(2) ?
    C10 C11 C12 O5 . . . . 3.7(3) ?
    C19 C11 C12 O4 . . . . 7.8(3) ?
    C10 C11 C12 O4 . . . . -177.41(17) ?
    O4 C13 C14 C15 . . . . 177.5(2) ?
    C18 C13 C14 C15 . . . . -0.1(4) ?
    C13 C14 C15 C16 . . . . -0.8(4) ?
    C14 C15 C16 C17 . . . . 1.0(4) ?
    C15 C16 C17 C18 . . . . -0.3(4) ?
    O4 C13 C18 C17 . . . . -176.8(2) ?
    C14 C13 C18 C17 . . . . 0.7(3) ?
    O4 C13 C18 C19 . . . . 1.8(3) ?
    C14 C13 C18 C19 . . . . 179.3(2) ?
    C16 C17 C18 C13 . . . . -0.5(4) ?
    C16 C17 C18 C19 . . . . -179.0(2) ?
    C12 C11 C19 O6 . . . . 174.1(2) ?
    C10 C11 C19 O6 . . . . -0.3(3) ?
    C12 C11 C19 C18 . . . . -4.3(3) ?
    C10 C11 C19 C18 . . . . -178.79(19) ?
    C13 C18 C19 O6 . . . . -179.0(2) ?
    C17 C18 C19 O6 . . . . -0.5(3) ?
    C13 C18 C19 C11 . . . . -0.4(3) ?
    C17 C18 C19 C11 . . . . 178.1(2) ?
    C11 C10 C20 C25 . . . . 28.4(3) ?
    C9 C10 C20 C25 . . . . 161.27(19) ?
    C11 C10 C20 C21 . . . . -158.45(19) ?
    C9 C10 C20 C21 . . . . -25.6(3) ?
    C25 C20 C21 C22 . . . . 3.1(3) ?
    C10 C20 C21 C22 . . . . -170.3(2) ?
    C20 C21 C22 C23 . . . . -0.8(3) ?
    C21 C22 C23 C24 . . . . -2.7(3) ?
    C21 C22 C23 N1 . . . . 175.6(2) ?
    C22 C23 C24 C25 . . . . 3.7(3) ?
    N1 C23 C24 C25 . . . . -174.5(2) ?
    C23 C24 C25 C20 . . . . -1.3(3) ?
    C21 C20 C25 C24 . . . . -2.0(3) ?
    C10 C20 C25 C24 . . . . 171.3(2) ?
    C24 C23 N1 O8 . . . . 173.4(2) ?
    C22 C23 N1 O8 . . . . -4.9(3) ?
    C24 C23 N1 O7 . . . . -5.9(3) ?
    C22 C23 N1 O7 . . . . 175.9(2) ?
    O1 C1 O2 C2 . . . . 174.34(19) ?
    C9 C1 O2 C2 . . . . -3.5(3) ?
    C7 C2 O2 C1 . . . . -2.5(3) ?
    C3 C2 O2 C1 . . . . 179.8(2) ?
    O5 C12 O4 C13 . . . . 172.42(19) ?
    C11 C12 O4 C13 . . . . -6.6(3) ?
    C18 C13 O4 C12 . . . . 1.8(3) ?
    C14 C13 O4 C12 . . . . -175.8(2) ?
loop_
    _geom_hbond_atom_site_label_D
    _geom_hbond_atom_site_label_H
    _geom_hbond_atom_site_label_A
    _geom_hbond_distance_DH
    _geom_hbond_distance_HA
    _geom_hbond_distance_DA
    _geom_hbond_angle_DHA
    O3 H3A O5 0.82 1.79 2.597(2) 166
    O6 H6A O1 0.82 1.80 2.617(2) 173
    C10 H10 O1 0.98 2.34 2.809(3) 109
    C10 H10 O6 0.98 2.49 2.928(3) 107
data_global
_journal_date_recd_electronic     2011-12-03
_journal_date_accepted     2011-12-20
_journal_name_full     'Acta Crystallographica, Section E'
_journal_year     2012
_journal_volume     68
_journal_issue      2
_journal_page_first     o265
_journal_page_last     o265
_journal_paper_category     QO
_journal_paper_doi     10.1107/S1600536811054778
_journal_coeditor_code     RK2323
_publ_contact_author_name     'K.Anand Solomon'
_publ_contact_author_address
;
Sankar Foundation Research Institute
Visakhapatnam
Andhra pradesh 530 047
India
;
_publ_contact_author_email     'anand.dcb@gmail.com'
_publ_contact_author_fax     '+91-891-2793219'
_publ_contact_author_phone     '+91-891-2891186'
_publ_section_title
;
3,3'-[(4-Nitrophenyl)methylene]bis(4-hydroxy-2<i>H</i>-chromen-2-one)
;
loop_
    _publ_author_name
    _publ_author_footnote
    _publ_author_address
    'Ravikumar, N.' .
;
Sankar Foundation Research Institute
Naiduthota, Vepagunta
Visakhapatnam
Andhra Pradesh 530 047
India
;
    'Gopikrishna, G.' .
;
Sankar Foundation Research Institute
Naiduthota, Vepagunta
Visakhapatnam
Andhra Pradesh 530 047
India
;
    'Solomon, K. Anand' .
;
Sankar Foundation Research Institute
Naiduthota, Vepagunta
Visakhapatnam
Andhra Pradesh 530 047
India
;
