# Supplementary material for: 3,3′-[(4-Nitro­phen­yl)methyl­ene]bis­(4-hy­droxy-2H-chromen-2-one)
Source: Acta Crystallogr Sect E Struct Rep Online. 2012 Jan 7;68(Pt 2):o265. doi: 10.1107/S1600536811054778 (PMC3274964; doi:10.1107/S1600536811054778)
Supplement: Supplementary file 2 [file e-68-0o265-Isup2.hkl]

# 
# h,k,l, Fc-squared, Fo-squared, sigma(Fo-squared) and status flag 
# 
data_I
_shelx_title ' SRINRK4A in Pna2(1)' 
_shelx_refln_list_code          4 
_shelx_F_calc_maximum      135.94 
_exptl_crystal_F_000       944.00 
_reflns_d_resolution_high  0.8641 
 
loop_ 
 _symmetry_equiv_pos_as_xyz 
 'x, y, z' 
 '-x, -y, z+1/2' 
 '-x+1/2, y+1/2, z+1/2' 
 'x+1/2, -y+1/2, z' 
 
_cell_length_a    14.0061 
_cell_length_b    14.1511 
_cell_length_c    10.4179 
_cell_angle_alpha  90.000 
_cell_angle_beta   90.000 
_cell_angle_gamma  90.000 
 
_shelx_F_squared_multiplier     1.000 
 
loop_ 
 _refln_index_h 
 _refln_index_k 
 _refln_index_l 
 _refln_F_squared_calc 
 _refln_F_squared_meas 
 _refln_F_squared_sigma 
 _refln_observed_status 
   0   0 -12      151.04      170.28     11.93 o 
   1   1 -12       82.03       78.72      6.46 o 
   2   0 -11       19.02       19.22      4.95 o 
   0   1 -11      262.13      248.09      9.62 o 
   1   1 -11        1.80        2.08      2.22 o 
   2   1 -11      197.04      190.85      8.41 o 
   3   1 -11       39.20       37.98      7.21 o 
   4   1 -11       24.33       22.24      5.59 o 
   1   2 -11       43.89       44.64      3.21 o 
   2   2 -11       11.94       12.33      3.21 o 
   3   2 -11      156.68      166.33      8.47 o 
   4   2 -11        5.83        6.05      3.65 o 
   0   3 -11      116.20      113.64      8.52 o 
   1   3 -11       41.16       41.52      4.70 o 
   2   3 -11       24.76       35.61      4.52 o 
   3   3 -11       23.55       31.84      4.67 o 
   4   3 -11       86.33       87.67      6.74 o 
   5   3 -11        8.83       17.90      6.30 o 
   1   4 -11       20.32       20.93      4.81 o 
   2   4 -11       33.82       31.91      5.90 o 
   3   4 -11       68.84       83.25      8.60 o 
   4   4 -11        2.77        1.02      5.26 o 
   0   5 -11        8.67       12.44      3.77 o 
   1   5 -11       15.82       16.61      4.63 o 
   2   5 -11       28.30       21.80      5.52 o 
   3   5 -11        0.80        4.28      5.19 o 
   1   6 -11        3.88        2.41      3.81 o 
   2   6 -11       51.07       51.89      6.98 o 
   0   0 -10     1094.66     1168.25     38.76 o 
   2   0 -10      218.15      232.29     10.44 o 
   4   0 -10      126.13      132.90     11.75 o 
   1   1 -10       22.02       21.08      4.92 o 
   2   1 -10        7.57       10.34      2.97 o 
   3   1 -10        6.46        5.60      2.71 o 
   4   1 -10        6.93       14.67      4.21 o 
   8   1 -10       11.13       10.96      4.57 o 
   9   1 -10        8.83       10.65      3.73 o 
   0   2 -10      194.23      182.48     12.77 o 
   1   2 -10       85.49       87.79      4.68 o 
   2   2 -10       71.52       77.71      4.63 o 
   3   2 -10      141.06      148.47      6.32 o 
   4   2 -10        1.24        6.83      4.86 o 
   5   2 -10        1.86        8.81      5.77 o 
   8   2 -10       82.83       73.42      6.70 o 
   1   3 -10       15.51       17.27      2.81 o 
   2   3 -10      115.59      127.28      5.89 o 
   3   3 -10        3.42        0.07      3.09 o 
   4   3 -10        3.07        5.88      3.35 o 
   5   3 -10       10.68       10.02      5.94 o 
   7   3 -10       88.50       91.69      6.47 o 
   8   3 -10        3.08        0.84      3.72 o 
   0   4 -10       14.62       15.33      3.00 o 
   1   4 -10       86.03       90.72      4.89 o 
   2   4 -10       71.49       68.44     10.56 o 
   3   4 -10      128.25      128.22     25.37 o 
   4   4 -10        2.59        2.03      3.30 o 
   5   4 -10       20.85       19.98      6.37 o 
   7   4 -10       30.77       26.06      3.93 o 
   8   4 -10        0.97        1.07      3.70 o 
   1   5 -10       13.12        9.29      3.97 o 
   2   5 -10       31.50       30.29      5.63 o 
   3   5 -10      156.48      171.98     12.06 o 
   4   5 -10       49.62       53.33      7.89 o 
   7   5 -10        3.80        3.31      3.30 o 
   0   6 -10        5.48       11.36      3.57 o 
   1   6 -10        2.42        6.56      2.24 o 
   2   6 -10       85.52       93.57      8.58 o 
   3   6 -10       68.74       77.95      8.31 o 
   4   6 -10        9.93       12.35      5.77 o 
   1   7 -10        8.06        7.98      2.18 o 
   2   7 -10        3.84        6.19      1.97 o 
   3   7 -10       60.35       69.78      8.01 o 
   0   8 -10        9.39       14.19      4.63 o 
   1   8 -10        1.95        0.94      2.20 o 
   2   8 -10        3.92        7.18      2.28 o 
   3   8 -10       84.03       81.95      5.73 o 
   4   8 -10        0.28       -2.95      3.44 o 
   1   9 -10        2.78        0.25      2.39 o 
   2   0  -9      148.20      143.29     10.00 o 
   4   0  -9      178.09      200.16     13.06 o 
   8   0  -9       23.45       30.20      5.19 o 
  10   0  -9       13.51        9.73      5.45 o 
   0   1  -9      484.49      497.00     13.31 o 
   1   1  -9       34.23       34.07      2.21 o 
   2   1  -9      158.36      158.85      5.72 o 
   3   1  -9      189.05      179.53      8.21 o 
   4   1  -9       33.00       37.73      4.68 o 
   5   1  -9       32.84       35.76      5.05 o 
   8   1  -9        5.93        4.86      3.97 o 
   9   1  -9       48.78       47.66      4.84 o 
  10   1  -9        9.86       11.46      3.82 o 
   1   2  -9      177.86      175.44      9.57 o 
   2   2  -9      178.01      195.74     10.52 o 
   3   2  -9      198.76      185.69      8.42 o 
   4   2  -9       58.66       59.33      5.49 o 
   5   2  -9       11.78       13.60      5.74 o 
   6   2  -9       56.32       56.33      8.36 o 
   8   2  -9        3.83        6.99      3.70 o 
   9   2  -9       10.55       15.27      3.68 o 
  10   2  -9        0.24       -1.19      3.75 o 
   0   3  -9      145.99      147.87     10.58 o 
   1   3  -9       74.80       73.77      4.11 o 
   2   3  -9      126.86      128.62      5.61 o 
   3   3  -9        1.32        6.55      2.66 o 
   4   3  -9      139.25      150.90      8.47 o 
   5   3  -9       84.56      107.70      9.78 o 
   7   3  -9       66.33       66.90      5.83 o 
   8   3  -9       16.56       15.48      4.04 o 
   9   3  -9       52.90       48.68      4.98 o 
  10   3  -9        0.73       -0.40      3.10 o 
   1   4  -9        2.15        2.82      2.96 o 
   2   4  -9        3.70        5.74      3.80 o 
   3   4  -9       52.85       59.44      4.40 o 
   4   4  -9       62.22       65.09      8.18 o 
   5   4  -9      147.43      145.73     11.39 o 
   7   4  -9       30.05       31.49      4.17 o 
   8   4  -9       39.52       41.18      5.46 o 
   9   4  -9       17.81       15.08      3.92 o 
  10   4  -9       15.31        9.76      3.95 o 
   0   5  -9      156.07      141.78     15.10 o 
   1   5  -9       84.40       87.62      4.72 o 
   2   5  -9       43.70       40.82      4.38 o 
   3   5  -9      102.81      104.71      6.97 o 
   4   5  -9       43.09       49.67      6.28 o 
   5   5  -9      129.07      146.54     14.13 o 
   7   5  -9       78.47       72.56      6.36 o 
   8   5  -9       25.02       27.46      4.99 o 
   9   5  -9       51.24       56.26      5.44 o 
   1   6  -9       11.00        5.59      2.26 o 
   2   6  -9       24.38       30.85      5.23 o 
   3   6  -9       33.19       33.02      6.10 o 
   4   6  -9       94.53       98.07      9.13 o 
   5   6  -9       35.26       35.15      7.18 o 
   6   6  -9       97.14       95.86      6.76 o 
   7   6  -9       43.33       44.37      5.43 o 
   8   6  -9       18.32       20.42      5.03 o 
   9   6  -9        9.85       15.04      4.19 o 
   0   7  -9       18.94       24.99      4.24 o 
   1   7  -9       37.83       38.72      3.16 o 
   2   7  -9       41.79       48.76      4.23 o 
   3   7  -9       42.28       53.18      7.03 o 
   4   7  -9      141.43      138.77      6.26 o 
   5   7  -9      218.98      248.95     11.22 o 
   6   7  -9       25.05       18.34      4.44 o 
   7   7  -9        2.55        1.88      4.04 o 
   8   7  -9       31.88       29.14      5.97 o 
   1   8  -9       59.54       45.23      4.25 o 
   2   8  -9        4.25       10.72      2.48 o 
   3   8  -9      158.91      179.44      8.92 o 
   4   8  -9       23.84       20.42      4.66 o 
   5   8  -9       63.72       60.71      6.39 o 
   6   8  -9       42.80       39.14      6.01 o 
   7   8  -9        6.83        4.44      4.44 o 
   0   9  -9       33.73       43.56      6.16 o 
   1   9  -9       79.37       86.60      4.72 o 
   2   9  -9       29.98       23.17      4.18 o 
   3   9  -9       65.44       55.10      7.10 o 
   4   9  -9        9.75        7.74      4.68 o 
   5   9  -9       18.57       21.82      5.46 o 
   6   9  -9       28.44       21.73      5.86 o 
   1  10  -9       20.83       23.52      4.34 o 
   2  10  -9       26.50       32.76      6.52 o 
   3  10  -9       53.85       50.40      7.27 o 
   4  10  -9       11.86       20.42      5.85 o 
   0   0  -8       73.15       84.95      5.88 o 
   2   0  -8      127.26      120.18      8.40 o 
   4   0  -8       75.06       83.53      8.12 o 
   6   0  -8       87.51       80.69      9.20 o 
   8   0  -8      616.54      594.64     22.66 o 
  10   0  -8        0.39        5.61      4.74 o 
  12   0  -8       35.56       30.21      7.67 o 
   1   1  -8        0.60        0.48      1.59 o 
   2   1  -8       15.73       13.76      2.84 o 
   3   1  -8       31.02       38.11      3.15 o 
   4   1  -8       23.69       31.97      6.80 o 
   5   1  -8      111.07      115.49     15.60 o 
   6   1  -8       38.90       33.42      4.97 o 
   8   1  -8       63.56       51.31      4.40 o 
   9   1  -8      174.88      167.79      7.95 o 
  10   1  -8       22.10       17.99      4.15 o 
  11   1  -8       35.62       32.02      5.04 o 
  12   1  -8        3.58        6.44      4.10 o 
   0   2  -8       23.98       17.50      4.24 o 
   1   2  -8       70.51       69.90      3.53 o 
   2   2  -8      155.89      157.35      4.79 o 
   3   2  -8      289.68      269.24      9.99 o 
   4   2  -8       55.17       71.72      5.50 o 
   5   2  -8      169.97      189.26      8.97 o 
   6   2  -8      106.99      108.52      7.36 o 
   7   2  -8       41.98       45.19      4.75 o 
   8   2  -8       97.81       89.27      7.52 o 
   9   2  -8      110.70      118.61      8.09 o 
  10   2  -8      109.08      109.56      7.02 o 
  11   2  -8        8.49       10.68      4.06 o 
   1   3  -8       73.55       80.73      5.02 o 
   2   3  -8       25.70       32.15      2.98 o 
   3   3  -8      120.08      133.64      8.35 o 
   4   3  -8      494.52      525.63     16.01 o 
   5   3  -8      114.11      123.12     13.80 o 
   6   3  -8      109.89      103.57     10.00 o 
   7   3  -8       90.84       84.77      6.41 o 
   8   3  -8       39.98       33.17      5.19 o 
   9   3  -8       18.35       20.31      4.97 o 
  10   3  -8       33.49       30.51      4.56 o 
  11   3  -8        8.77        8.68      4.25 o 
   0   4  -8       15.22       13.24      4.75 o 
   1   4  -8      100.64      106.14      4.60 o 
   2   4  -8       73.60       64.14      7.13 o 
   3   4  -8      377.73      370.14     10.27 o 
   4   4  -8      350.75      334.55     12.23 o 
   5   4  -8       67.74       63.97      7.69 o 
   6   4  -8       57.02       78.74      9.00 o 
   7   4  -8      319.85      295.67     12.68 o 
   8   4  -8      124.44      109.07      8.11 o 
   9   4  -8        2.40        5.25      3.30 o 
  10   4  -8       57.61       67.63      7.68 o 
  11   4  -8       14.53        8.67      4.27 o 
   1   5  -8      179.47      168.23     12.46 o 
   2   5  -8        1.67        3.86      2.64 o 
   3   5  -8       80.86       78.93      4.83 o 
   4   5  -8      223.04      207.66      9.58 o 
   5   5  -8      169.11      174.49     11.99 o 
   6   5  -8      238.89      243.65      8.35 o 
   7   5  -8      161.94      161.69      9.07 o 
   8   5  -8        7.79       10.25      4.19 o 
   9   5  -8       55.04       57.62      7.80 o 
  10   5  -8       83.63       78.32     10.76 o 
  11   5  -8       36.57       42.12      5.81 o 
   0   6  -8       37.11       38.51      2.77 o 
   1   6  -8        1.05        0.73      2.29 o 
   2   6  -8       25.05       33.90      3.51 o 
   3   6  -8      163.14      157.08      8.01 o 
   4   6  -8      280.58      256.12     12.14 o 
   5   6  -8      195.65      217.29     10.45 o 
   6   6  -8      154.19      155.92      8.51 o 
   7   6  -8      168.87      177.03     10.26 o 
   8   6  -8       18.08       15.24      4.99 o 
   9   6  -8       44.63       40.87      5.16 o 
  10   6  -8        1.54       -0.30      4.38 o 
   1   7  -8       85.74       81.31      3.73 o 
   2   7  -8       36.59       39.66      4.29 o 
   3   7  -8      129.80      129.19      4.98 o 
   4   7  -8      404.81      397.29     11.90 o 
   5   7  -8        5.31        3.90      3.00 o 
   6   7  -8       89.86       77.45      7.38 o 
   7   7  -8      161.06      158.47     10.40 o 
   8   7  -8        1.91        3.26      4.66 o 
   9   7  -8        9.93        9.39      4.11 o 
   0   8  -8        5.83        2.60      2.66 o 
   1   8  -8        0.84       -1.39      1.91 o 
   2   8  -8      115.77      122.43      4.97 o 
   3   8  -8        2.13        1.51      2.90 o 
   4   8  -8        6.05        2.78      5.75 o 
   5   8  -8      113.39      114.50      8.85 o 
   6   8  -8        5.64        6.41      4.44 o 
   7   8  -8       16.01       15.52      5.26 o 
   8   8  -8        7.43        7.65      5.39 o 
   9   8  -8       47.29       48.29     10.09 o 
   1   9  -8       32.84       36.94      3.39 o 
   2   9  -8       18.30       17.37      3.71 o 
   3   9  -8       74.24       71.84      5.57 o 
   4   9  -8       79.36       74.33      7.70 o 
   5   9  -8       17.27       17.27      5.37 o 
   6   9  -8        7.74        4.17      4.81 o 
   7   9  -8       11.24        6.08      5.59 o 
   8   9  -8       52.53       59.39      8.32 o 
   0  10  -8      232.66      246.12     15.83 o 
   1  10  -8       63.24       57.80      5.61 o 
   2  10  -8       27.34       36.12      6.46 o 
   3  10  -8       35.17       30.96      6.48 o 
   4  10  -8       11.52       10.22      5.86 o 
   5  10  -8       87.50       84.13      9.20 o 
   6  10  -8       17.54       12.55      6.19 o 
   1  11  -8       18.75       22.00      7.03 o 
   2  11  -8       50.94       55.60      8.61 o 
   3  11  -8       32.75       35.51      7.63 o 
   4  11  -8       27.40       16.72      6.88 o 
   5  11  -8       13.36       24.66      7.43 o 
   0  12  -8       74.92       76.08     10.80 o 
   1  12  -8       39.41       41.23      8.85 o 
   2  12  -8       19.02       16.72      7.58 o 
   2   0  -7      318.01      326.21      9.48 o 
   4   0  -7      438.48      427.86     12.97 o 
   6   0  -7      356.94      361.81     21.44 o 
   8   0  -7       12.87       12.38      4.32 o 
  10   0  -7       41.79       50.10      7.25 o 
  12   0  -7        7.27        1.31      5.37 o 
   0   1  -7       25.87       26.66      3.72 o 
   1   1  -7      166.02      172.26      4.94 o 
   2   1  -7      101.90       98.54      4.61 o 
   3   1  -7      138.43      128.18      4.22 o 
   4   1  -7      180.66      163.60      5.15 o 
   5   1  -7      148.24      142.13      5.29 o 
   6   1  -7       21.81       19.58      2.79 o 
   7   1  -7       36.21       40.29      2.78 o 
   8   1  -7      107.03      110.57      5.11 o 
   9   1  -7        4.91        9.21      3.15 o 
  10   1  -7       47.04       45.23      4.88 o 
  11   1  -7       31.64       18.66      4.55 o 
  12   1  -7        5.62        3.09      3.80 o 
  13   1  -7       22.47       35.32      5.82 o 
   1   2  -7      775.56      784.07     13.22 o 
   2   2  -7      690.05      686.77     14.36 o 
   3   2  -7      331.64      349.12      9.08 o 
   4   2  -7      137.93      125.96      4.63 o 
   5   2  -7      113.02      117.13      5.86 o 
   6   2  -7       31.74       28.12      3.79 o 
   7   2  -7       21.45       20.43      2.53 o 
   8   2  -7       30.68       25.37      3.05 o 
   9   2  -7       14.84       12.46      3.32 o 
  10   2  -7       22.39       21.38      4.18 o 
  11   2  -7        7.14        8.99      3.93 o 
  12   2  -7       13.74       15.50      4.62 o 
  13   2  -7        1.97       -1.39      4.02 o 
   0   3  -7     1502.03     1512.31     34.74 o 
   1   3  -7       76.03       79.76      2.98 o 
   2   3  -7       16.58       17.41      1.82 o 
   3   3  -7      167.87      187.66     10.79 o 
   4   3  -7      280.96      264.15      6.96 o 
   5   3  -7      441.90      429.49      9.85 o 
   6   3  -7       37.85       45.49      2.95 o 
   7   3  -7       24.76       29.44      3.16 o 
   8   3  -7       55.18       54.04      5.37 o 
   9   3  -7       12.84        9.74      3.36 o 
  10   3  -7       18.62       17.77      3.98 o 
  11   3  -7       37.76       43.48      5.50 o 
  12   3  -7       14.34       17.15      4.78 o 
   1   4  -7      674.24      650.66     10.93 o 
   2   4  -7       61.64       65.49      2.95 o 
   3   4  -7     1447.73     1428.18     21.28 o 
   4   4  -7      477.86      488.99      9.22 o 
   5   4  -7      237.78      241.15      8.61 o 
   6   4  -7      499.60      520.05     10.84 o 
   7   4  -7        2.59        2.24      2.42 o 
   8   4  -7      131.54      128.78      7.42 o 
   9   4  -7       13.97       20.73      8.76 o 
  10   4  -7       82.08       81.95      6.40 o 
  11   4  -7       39.09       42.92      5.56 o 
  12   4  -7       15.61        9.86      4.74 o 
   0   5  -7      105.65       97.76      4.41 o 
   1   5  -7       35.18       35.69      2.36 o 
   2   5  -7      431.97      426.18      8.50 o 
   3   5  -7       32.14       34.64      2.69 o 
   4   5  -7      376.05      383.88     13.26 o 
   5   5  -7      154.94      156.34      7.13 o 
   6   5  -7      113.40      116.55      5.28 o 
   7   5  -7      112.01      110.43      6.52 o 
   8   5  -7       93.10       86.45      6.32 o 
   9   5  -7      107.61      118.33      7.78 o 
  10   5  -7        7.56       11.24      7.44 o 
  11   5  -7        1.56        0.86      3.84 o 
  12   5  -7       35.99       35.76      5.99 o 
   1   6  -7      215.22      225.41      4.36 o 
   2   6  -7        4.55        3.47      1.82 o 
   3   6  -7      103.32      103.09      4.23 o 
   4   6  -7      398.31      412.35     10.25 o 
   5   6  -7      174.16      180.60      8.59 o 
   6   6  -7       40.32       33.32      3.50 o 
   7   6  -7      102.80      113.20     13.07 o 
   8   6  -7      171.94      169.98     11.31 o 
   9   6  -7       59.65       55.79      5.87 o 
  10   6  -7       79.39       64.46      6.39 o 
  11   6  -7        1.81       -1.64      6.53 o 
   0   7  -7      129.44      128.92      4.69 o 
   1   7  -7       11.85       15.07      2.12 o 
   2   7  -7        3.35        5.64      1.40 o 
   3   7  -7       29.93       31.85      2.73 o 
   4   7  -7       46.92       53.47      3.46 o 
   5   7  -7      310.84      346.28     10.35 o 
   6   7  -7       20.19       17.95      3.95 o 
   7   7  -7        4.41        3.37      4.35 o 
   8   7  -7      157.95      160.07     11.48 o 
   9   7  -7       29.90       29.51      5.19 o 
  10   7  -7       13.85       14.67      9.81 o 
  11   7  -7       53.33       59.32      6.88 o 
   1   8  -7       13.33       13.96      2.01 o 
   2   8  -7       43.56       43.42      4.60 o 
   3   8  -7       12.54       12.98      2.81 o 
   4   8  -7       57.36       59.30      4.31 o 
   5   8  -7      265.81      283.64      9.34 o 
   6   8  -7       20.62       24.50      5.70 o 
   7   8  -7      144.29      165.64     11.77 o 
   8   8  -7      101.62      102.63      9.08 o 
   9   8  -7        2.98        1.44      5.08 o 
  10   8  -7       39.28       33.09      5.74 o 
   0   9  -7      303.15      284.71     10.32 o 
   1   9  -7       16.58       13.51      2.94 o 
   2   9  -7       29.83       32.88      4.35 o 
   3   9  -7      122.56      123.11      7.13 o 
   4   9  -7       27.44       30.70      4.63 o 
   5   9  -7       49.13       51.45      7.27 o 
   6   9  -7       83.58       78.96      8.56 o 
   7   9  -7      141.25      123.60     11.53 o 
   8   9  -7      135.29      125.72      8.58 o 
   9   9  -7        0.44        2.14      4.81 o 
   1  10  -7       67.42       47.31      5.62 o 
   2  10  -7        5.93        0.93      3.35 o 
   3  10  -7       55.94       68.68      8.47 o 
   4  10  -7      282.27      309.39     17.04 o 
   5  10  -7      176.90      200.17     13.90 o 
   6  10  -7       35.18       26.17      7.12 o 
   7  10  -7       35.48       24.02      7.50 o 
   8  10  -7      119.03      142.05     20.71 o 
   0  11  -7       86.37       72.11      9.85 o 
   1  11  -7        5.17        6.85      6.12 o 
   2  11  -7       20.95       24.37      6.88 o 
   3  11  -7       32.72       36.97      7.50 o 
   4  11  -7        5.15        3.24      5.39 o 
   5  11  -7        8.13       13.40      6.56 o 
   6  11  -7       74.21       93.45     10.66 o 
   7  11  -7        6.00       -2.29      6.01 o 
   1  12  -7       12.07        8.78      6.63 o 
   2  12  -7        2.33       -2.53      6.03 o 
   3  12  -7       15.40       19.20      7.03 o 
   4  12  -7        3.91        1.11      6.06 o 
   5  12  -7        6.88       10.00      7.03 o 
   0  13  -7       10.77       15.13      7.74 o 
   1  13  -7        4.04        1.07      6.43 o 
   2  13  -7        0.96       -4.26      6.23 o 
   0   0  -6      283.30      282.20     10.83 o 
   2   0  -6      368.11      389.24     10.58 o 
   4   0  -6      795.07      775.39     19.90 o 
   6   0  -6      237.12      246.59     18.83 o 
   8   0  -6       25.39       34.46      3.50 o 
  10   0  -6      481.68      452.70     52.87 o 
  12   0  -6      318.17      308.16     17.78 o 
  14   0  -6      223.82      228.58     17.78 o 
   1   1  -6      362.66      378.51      9.81 o 
   2   1  -6      364.81      332.11      6.64 o 
   3   1  -6      229.13      232.97      5.68 o 
   4   1  -6      186.64      193.53      5.54 o 
   5   1  -6      106.01      104.77      4.47 o 
   6   1  -6      107.74      108.91      4.71 o 
   7   1  -6      129.11      123.45      3.86 o 
   8   1  -6       13.35       10.79      1.90 o 
   9   1  -6       51.23       50.88      3.67 o 
  10   1  -6       11.08        8.96      2.80 o 
  11   1  -6      367.50      358.14     11.24 o 
  12   1  -6       10.92        4.07      4.08 o 
  13   1  -6       59.33       69.50      7.19 o 
  14   1  -6       99.16      102.27      9.04 o 
   0   2  -6      541.10      580.19     30.98 o 
   1   2  -6      517.38      521.92     13.19 o 
   2   2  -6      340.69      332.74      5.87 o 
   3   2  -6      264.95      258.87      5.22 o 
   4   2  -6      378.24      374.75      7.13 o 
   5   2  -6      111.66      108.95      3.73 o 
   6   2  -6      168.45      169.54      4.15 o 
   7   2  -6       51.95       49.31      2.55 o 
   8   2  -6       29.27       30.48      2.47 o 
   9   2  -6       49.74       40.05      3.75 o 
  10   2  -6       32.51       35.39      3.60 o 
  11   2  -6       34.17       32.77      4.30 o 
  12   2  -6       45.91       50.50      6.10 o 
  13   2  -6      109.62      122.01      8.66 o 
   1   3  -6      622.50      641.33     10.15 o 
   2   3  -6      268.11      242.02      5.82 o 
   3   3  -6      145.06      156.22      5.94 o 
   4   3  -6      452.30      450.36      8.36 o 
   5   3  -6      398.73      391.98      8.01 o 
   6   3  -6       85.44       85.03      3.04 o 
   7   3  -6       86.97       90.31      3.43 o 
   8   3  -6       57.07       55.29      5.89 o 
   9   3  -6       93.86       95.07      4.75 o 
  10   3  -6       19.49       10.14      3.77 o 
  11   3  -6       45.95       38.20      4.51 o 
  12   3  -6       48.17       36.28      5.54 o 
  13   3  -6       42.45       37.13      6.06 o 
   0   4  -6      157.54      155.89      7.17 o 
   1   4  -6      827.90      797.00     13.54 o 
   2   4  -6      377.65      381.18      7.42 o 
   3   4  -6      871.41      857.99     13.69 o 
   4   4  -6      216.96      230.04      5.75 o 
   5   4  -6      217.91      227.84      5.95 o 
   6   4  -6      550.12      533.64      9.13 o 
   7   4  -6       27.69       31.42      2.47 o 
   8   4  -6       91.86       83.80      6.00 o 
   9   4  -6      178.24      168.60      7.31 o 
  10   4  -6       88.02       91.94      5.82 o 
  11   4  -6       21.49       14.25      3.73 o 
  12   4  -6       23.38       12.88      5.31 o 
  13   4  -6       31.49       31.96      6.06 o 
   1   5  -6      150.43      140.12      3.70 o 
   2   5  -6       35.43       31.97      2.35 o 
   3   5  -6      588.06      604.71      9.76 o 
   4   5  -6      374.21      358.72      7.65 o 
   5   5  -6      443.78      418.63      7.55 o 
   6   5  -6       52.54       53.13      2.82 o 
   7   5  -6     1000.47     1065.53     19.23 o 
   8   5  -6      314.57      307.13      9.81 o 
   9   5  -6       44.73       50.48      4.65 o 
  10   5  -6       17.23       13.15      3.71 o 
  11   5  -6       13.72       15.84      3.96 o 
  12   5  -6        9.53        7.33      4.50 o 
  13   5  -6        1.76        8.67      5.07 o 
   0   6  -6      207.39      204.57      5.36 o 
   1   6  -6       49.57       56.31      2.02 o 
   2   6  -6       69.86       72.77      2.32 o 
   3   6  -6       69.78       74.32      2.24 o 
   4   6  -6        8.29       13.37      1.91 o 
   5   6  -6       31.73       32.50      2.34 o 
   6   6  -6      419.00      441.23     10.25 o 
   7   6  -6      504.44      540.26     14.01 o 
   8   6  -6       63.72       64.98      5.71 o 
   9   6  -6        1.30        1.52      3.16 o 
  10   6  -6       27.12       26.06      5.53 o 
  11   6  -6       66.75       62.11      5.80 o 
  12   6  -6        2.55        2.51      4.80 o 
   1   7  -6        7.60        5.03      1.27 o 
   2   7  -6       74.60       84.68      3.53 o 
   3   7  -6      260.72      274.10      5.54 o 
   4   7  -6      163.73      171.28      5.17 o 
   5   7  -6      257.55      257.98      6.78 o 
   6   7  -6      229.32      242.69     12.91 o 
   7   7  -6     1441.41     1498.68     37.56 o 
   8   7  -6       98.86      106.74      6.49 o 
   9   7  -6      167.79      165.21      9.15 o 
  10   7  -6       35.84       32.56      4.78 o 
  11   7  -6       65.97       62.77      6.00 o 
  12   7  -6       31.12       28.62     11.71 o 
   0   8  -6      114.43      108.69      4.63 o 
   1   8  -6       67.00       68.39      2.67 o 
   2   8  -6       56.00       55.08      3.43 o 
   3   8  -6      137.41      139.80      4.99 o 
   4   8  -6      129.97      127.02      5.33 o 
   5   8  -6       25.26       29.93      3.73 o 
   6   8  -6       85.68       93.17      8.17 o 
   7   8  -6       90.29       90.57      8.89 o 
   8   8  -6      277.75      289.30     15.82 o 
   9   8  -6       44.12       37.51      4.96 o 
  10   8  -6       23.36       15.54      4.40 o 
  11   8  -6       22.99       19.79      5.46 o 
   1   9  -6       21.90       24.28      3.53 o 
   2   9  -6       29.03       33.84      3.33 o 
   3   9  -6      209.61      226.15      7.40 o 
   4   9  -6      267.98      271.23      8.28 o 
   5   9  -6      148.42      166.10      9.65 o 
   6   9  -6      344.73      343.50     21.57 o 
   7   9  -6       22.47       20.38      5.30 o 
   8   9  -6       20.11       17.09      4.28 o 
   9   9  -6       87.86       78.77      6.71 o 
  10   9  -6      112.70      122.22      7.82 o 
   0  10  -6      108.88       88.24      7.46 o 
   1  10  -6       34.47       31.47      3.83 o 
   2  10  -6      252.91      248.40      7.99 o 
   3  10  -6       87.43       80.84      4.94 o 
   4  10  -6       52.79       48.68      7.74 o 
   5  10  -6      139.46      155.96      9.63 o 
   6  10  -6       16.81        9.24      4.71 o 
   7  10  -6       83.22       92.01      9.68 o 
   8  10  -6        9.35        7.70      3.94 o 
   9  10  -6       16.00       18.67      4.56 o 
   1  11  -6       84.06       84.29      5.48 o 
   2  11  -6       30.13       28.52      4.51 o 
   3  11  -6       42.30       40.39      6.12 o 
   4  11  -6        2.98        4.50      4.40 o 
   5  11  -6       30.46       25.38      5.88 o 
   6  11  -6       17.03       22.38      5.70 o 
   7  11  -6       52.98       52.43      5.76 o 
   8  11  -6        6.45       12.15      4.43 o 
   0  12  -6       69.13       90.45     11.29 o 
   1  12  -6       69.56       57.32      5.91 o 
   2  12  -6        5.43        4.10      6.65 o 
   3  12  -6       36.24       22.61      7.32 o 
   4  12  -6        2.07       -1.02      4.15 o 
   5  12  -6       25.39       29.10      6.33 o 
   6  12  -6       14.89       11.54      5.08 o 
   7  12  -6       33.09       34.36      6.32 o 
   1  13  -6        5.67        7.01      6.77 o 
   2  13  -6       14.60       18.47      7.92 o 
   3  13  -6       18.75       16.97      7.83 o 
   4  13  -6       24.46       36.88      9.00 o 
   5  13  -6        4.88       13.09      7.69 o 
   0  14  -6       18.57       15.33      8.14 o 
   1  14  -6        2.85        8.38      7.56 o 
   2  14  -6       10.38        3.72      7.52 o 
   2   0  -5      171.87      182.13      6.16 o 
   4   0  -5       20.48       18.36      2.88 o 
   6   0  -5       20.55       16.77      2.12 o 
   8   0  -5      164.21      163.58      5.44 o 
  10   0  -5       47.33       49.05      5.49 o 
  12   0  -5       80.57       58.08      6.81 o 
  14   0  -5       75.44       77.01     10.78 o 
   0   1  -5        3.35        1.78      1.19 o 
   1   1  -5       81.36       84.94      3.71 o 
   2   1  -5      158.62      169.42      4.15 o 
   3   1  -5      526.97      527.88      9.89 o 
   4   1  -5      429.29      451.61      9.83 o 
   5   1  -5     1147.97     1187.27     18.00 o 
   6   1  -5      326.48      340.57      6.24 o 
   7   1  -5      158.98      146.00      3.32 o 
   8   1  -5      349.76      310.61      5.55 o 
   9   1  -5      144.81      139.12      3.83 o 
  10   1  -5      124.06      121.82      5.54 o 
  11   1  -5       65.08       65.08      4.61 o 
  12   1  -5       26.21       21.80      3.99 o 
  13   1  -5        6.69        7.14      3.33 o 
  14   1  -5       38.65       39.69      5.53 o 
   1   2  -5      533.42      512.80      9.03 o 
   2   2  -5     1082.58     1006.17     14.63 o 
   3   2  -5      547.81      582.96      9.58 o 
   4   2  -5      900.95      915.60     14.78 o 
   5   2  -5     1761.21     1759.20     25.47 o 
   6   2  -5      198.23      193.12      4.52 o 
   7   2  -5      371.95      394.52      6.77 o 
   8   2  -5      127.75      138.35      3.99 o 
   9   2  -5       87.72       81.97      4.46 o 
  10   2  -5        7.43        2.70      2.54 o 
  11   2  -5        9.23        8.54      3.05 o 
  12   2  -5       25.09       29.18      4.03 o 
  13   2  -5       87.49       99.49      6.06 o 
  14   2  -5       44.63       45.83      5.78 o 
   0   3  -5     1584.96     1589.64     35.43 o 
   1   3  -5      503.95      469.84      7.07 o 
   2   3  -5     3467.71     3373.75     50.29 o 
   3   3  -5     2110.73     2162.38     30.29 o 
   4   3  -5      401.37      409.34     10.52 o 
   5   3  -5      330.48      323.76      5.93 o 
   6   3  -5      219.95      228.24      5.68 o 
   7   3  -5      223.72      219.87      4.86 o 
   8   3  -5      142.19      134.94      4.06 o 
   9   3  -5       12.44       12.32      2.40 o 
  10   3  -5      147.32      150.21      6.27 o 
  11   3  -5       89.46       88.44      5.27 o 
  12   3  -5        7.63        5.82      3.15 o 
  13   3  -5       21.03       18.59      4.65 o 
  14   3  -5       12.70       12.65      4.38 o 
   1   4  -5      590.33      595.77      8.89 o 
   2   4  -5      941.77      868.21     12.27 o 
   3   4  -5     1272.11     1323.56     19.61 o 
   4   4  -5     1237.24     1241.37     18.98 o 
   5   4  -5      500.18      452.07      7.75 o 
   6   4  -5       29.42       32.46      3.32 o 
   7   4  -5      315.68      314.71      6.18 o 
   8   4  -5       15.80       15.95      2.09 o 
   9   4  -5      108.85      125.87      9.94 o 
  10   4  -5       15.15       16.89      3.29 o 
  11   4  -5       32.54       33.78      3.97 o 
  12   4  -5       33.62       32.98      4.65 o 
  13   4  -5       50.01       45.64      5.60 o 
  14   4  -5        4.03        5.58      3.98 o 
   0   5  -5     1290.55     1313.25     21.04 o 
   1   5  -5       34.86       46.87      2.50 o 
   2   5  -5       73.56       68.24      2.66 o 
   3   5  -5     1276.68     1252.45     17.46 o 
   4   5  -5      158.99      183.12      4.40 o 
   5   5  -5      162.56      172.53      4.37 o 
   6   5  -5      121.16      129.39      4.11 o 
   7   5  -5       13.18       18.48      2.09 o 
   8   5  -5      759.29      752.59     12.62 o 
   9   5  -5      641.39      644.37     14.19 o 
  10   5  -5       50.13       45.59      4.41 o 
  11   5  -5        3.03        6.24      3.49 o 
  12   5  -5       33.41       31.08      4.82 o 
  13   5  -5        7.38        8.63      4.20 o 
   1   6  -5       69.21       72.70      2.05 o 
   2   6  -5      182.12      185.08      4.34 o 
   3   6  -5       54.98       51.87      2.28 o 
   4   6  -5       65.24       82.34      2.88 o 
   5   6  -5      291.49      306.37      6.41 o 
   6   6  -5      157.89      153.92      4.70 o 
   7   6  -5      984.70      991.23     20.21 o 
   8   6  -5       21.69       12.16      3.99 o 
   9   6  -5      405.98      406.42     10.97 o 
  10   6  -5      312.83      321.90     11.25 o 
  11   6  -5       20.09       13.11      3.95 o 
  12   6  -5       72.00       85.45      6.65 o 
  13   6  -5       35.50       45.26      7.24 o 
   0   7  -5      450.73      502.58     10.83 o 
   1   7  -5      160.64      154.78      3.26 o 
   2   7  -5       57.95       58.70      2.23 o 
   3   7  -5       13.00       13.15      1.68 o 
   4   7  -5        8.76        8.63      1.73 o 
   5   7  -5      129.17      130.66      4.11 o 
   6   7  -5      119.75      121.45      4.87 o 
   7   7  -5      517.13      525.87     10.29 o 
   8   7  -5       40.43       32.28      3.54 o 
   9   7  -5       98.65       89.85      6.32 o 
  10   7  -5        1.91        0.82      3.28 o 
  11   7  -5        0.52        0.67      3.37 o 
  12   7  -5        5.60        3.70      3.73 o 
  13   7  -5        3.27        7.16      4.37 o 
   1   8  -5      331.33      364.51      6.67 o 
   2   8  -5      216.96      217.33      4.79 o 
   3   8  -5       65.12       64.24      2.92 o 
   4   8  -5       47.09       41.52      2.64 o 
   5   8  -5      282.60      272.92      6.65 o 
   6   8  -5      159.34      171.01      6.04 o 
   7   8  -5     1352.10     1406.96     25.65 o 
   8   8  -5       87.00      105.35      6.65 o 
   9   8  -5      365.49      393.83     12.67 o 
  10   8  -5       60.90       77.78      8.94 o 
  11   8  -5       26.02       36.13      5.20 o 
  12   8  -5        7.14        2.27      6.34 o 
   0   9  -5      229.24      232.90      7.75 o 
   1   9  -5      525.80      557.28      8.49 o 
   2   9  -5      310.70      323.73      7.15 o 
   3   9  -5       88.05       84.33      4.59 o 
   4   9  -5        4.83        2.64      2.99 o 
   5   9  -5      590.59      589.45     13.30 o 
   6   9  -5      410.13      411.32     12.98 o 
   7   9  -5       25.86       32.38      4.05 o 
   8   9  -5       49.92       58.97      7.24 o 
   9   9  -5        6.86        6.87      3.88 o 
  10   9  -5       14.15       14.65      4.28 o 
  11   9  -5        1.69        3.87      4.50 o 
   1  10  -5      408.89      394.69     10.76 o 
   2  10  -5       62.62       75.60      5.69 o 
   3  10  -5       93.38       92.33      5.10 o 
   4  10  -5      119.30      111.60      6.91 o 
   5  10  -5       95.88      105.40      6.81 o 
   6  10  -5      234.51      240.02     13.08 o 
   7  10  -5       20.33       22.10      4.39 o 
   8  10  -5       86.65      103.43      7.09 o 
   9  10  -5        5.92        4.03      3.89 o 
  10  10  -5       45.45       40.23      5.62 o 
   0  11  -5      364.88      353.94     15.05 o 
   1  11  -5       14.81       12.26      3.71 o 
   2  11  -5       28.94       21.52      4.96 o 
   3  11  -5       31.07       31.75      6.40 o 
   4  11  -5        2.66        4.24      3.61 o 
   5  11  -5        4.78        1.75      3.38 o 
   6  11  -5       16.71       10.10      5.13 o 
   7  11  -5       54.37       49.70      5.59 o 
   8  11  -5        8.60       10.60      4.09 o 
   9  11  -5       36.67       31.70      5.36 o 
   1  12  -5       56.14       50.32      4.97 o 
   2  12  -5      103.29       96.61      6.99 o 
   3  12  -5       15.33       12.61      4.48 o 
   4  12  -5       14.67        5.67      3.83 o 
   5  12  -5       13.43       12.24      5.34 o 
   6  12  -5       98.40      120.53     10.51 o 
   7  12  -5        1.05        1.79      3.51 o 
   8  12  -5       20.25       25.01      6.36 o 
   0  13  -5       12.22        4.24      5.07 o 
   1  13  -5       45.05       37.16      4.84 o 
   2  13  -5        7.80       10.96      4.57 o 
   3  13  -5       34.87       21.83      5.06 o 
   4  13  -5      117.55      121.00     22.91 o 
   5  13  -5        6.22        0.02      4.84 o 
   6  13  -5       18.66       16.05      5.92 o 
   7  13  -5        0.19       10.06      5.71 o 
   1  14  -5        9.38        4.39      4.47 o 
   2  14  -5       38.46       32.17      7.20 o 
   3  14  -5        4.87        8.66      8.44 o 
   4  14  -5        3.79       10.13     14.31 o 
   5  14  -5        5.93        1.78      5.17 o 
   2   0  -4      730.89      793.34     18.41 o 
   4   0  -4     8055.92     8386.88    141.52 o 
   6   0  -4      237.67      259.80      6.18 o 
   8   0  -4      223.78      236.00      6.67 o 
  10   0  -4       43.57       49.79      5.65 o 
  12   0  -4      181.58      180.23     12.46 o 
  14   0  -4      118.50      114.20      9.76 o 
   1   1  -4       19.93       19.08      1.35 o 
   2   1  -4      114.47      113.25      3.38 o 
   3   1  -4      474.71      496.68      8.07 o 
   4   1  -4      853.53      853.11     13.09 o 
   5   1  -4     1028.05     1064.80     13.37 o 
   6   1  -4      433.76      402.51      5.95 o 
   7   1  -4       36.32       38.94      1.88 o 
   8   1  -4      130.76      122.28      3.36 o 
   9   1  -4       11.09       13.22      1.72 o 
  10   1  -4      117.38      119.75      4.47 o 
  11   1  -4       84.50       85.45      4.98 o 
  12   1  -4       12.64       12.48      3.28 o 
  13   1  -4        0.78        2.01      2.99 o 
  14   1  -4       77.79       70.89      5.80 o 
  15   1  -4       33.06       27.54      4.66 o 
   0   2  -4     2210.40     2188.41     46.17 o 
   1   2  -4      424.87      418.62      5.98 o 
   2   2  -4      508.09      463.82      7.65 o 
   3   2  -4     1046.05     1028.42     15.12 o 
   4   2  -4     1832.24     1893.47     26.58 o 
   5   2  -4      106.99       90.54      2.42 o 
   6   2  -4      261.40      289.16      4.80 o 
   7   2  -4      106.34      107.62      3.47 o 
   8   2  -4      167.05      177.80      4.12 o 
   9   2  -4       38.44       39.82      2.32 o 
  10   2  -4       47.21       47.88      3.39 o 
  11   2  -4       12.61       13.53      3.99 o 
  12   2  -4      195.38      188.63      7.60 o 
  13   2  -4      215.96      232.08      8.75 o 
  14   2  -4       41.17       43.14      4.99 o 
  15   2  -4        8.19       12.38      4.79 o 
   1   3  -4      876.90      883.97     10.87 o 
   2   3  -4      881.45      848.93     12.83 o 
   3   3  -4      662.51      668.93     10.84 o 
   4   3  -4      505.13      466.85      7.30 o 
   5   3  -4      177.00      164.99      3.64 o 
   6   3  -4     1032.07      957.73     12.69 o 
   7   3  -4        7.49       10.65      1.43 o 
   8   3  -4      107.60      120.32      3.47 o 
   9   3  -4      215.59      229.53      5.38 o 
  10   3  -4      198.86      172.74      5.97 o 
  11   3  -4       45.66       38.15      3.92 o 
  12   3  -4       57.58       62.81      4.92 o 
  13   3  -4       10.51       17.42      3.82 o 
  14   3  -4       45.09       45.80      6.05 o 
  15   3  -4        2.04       -1.57      4.61 o 
   0   4  -4     5110.71     5353.73     78.37 o 
   1   4  -4     1675.60     1715.39     20.20 o 
   2   4  -4     1382.34     1423.68     18.85 o 
   3   4  -4      934.31      958.18     14.69 o 
   4   4  -4       62.53       69.25      3.18 o 
   5   4  -4     1291.58     1312.56     16.55 o 
   6   4  -4      464.23      434.80      7.09 o 
   7   4  -4      291.65      291.14      5.31 o 
   8   4  -4       33.87       38.15      3.04 o 
   9   4  -4      109.38      118.12      4.07 o 
  10   4  -4      244.73      242.79      8.23 o 
  11   4  -4       92.86       86.09      5.34 o 
  12   4  -4       91.27       95.93      5.86 o 
  13   4  -4      117.63      114.73      6.58 o 
  14   4  -4       33.02       39.12      4.88 o 
   1   5  -4     1724.26     1648.89     15.40 o 
   2   5  -4      366.40      405.58      5.69 o 
   3   5  -4      383.78      375.68      6.57 o 
   4   5  -4      357.41      346.49      6.51 o 
   5   5  -4      770.40      743.19     10.39 o 
   6   5  -4      820.55      789.64     11.23 o 
   7   5  -4      153.05      157.09      3.93 o 
   8   5  -4      135.38      148.40      4.36 o 
   9   5  -4      749.50      783.62     14.59 o 
  10   5  -4      290.16      283.41      8.11 o 
  11   5  -4       14.40       13.64      3.63 o 
  12   5  -4        4.55       11.00      3.41 o 
  13   5  -4        5.82        8.85      3.61 o 
  14   5  -4        2.61        8.28      4.09 o 
   0   6  -4      146.00      128.83      3.63 o 
   1   6  -4      180.23      178.01      2.89 o 
   2   6  -4      518.70      529.44      7.25 o 
   3   6  -4      443.13      450.87      6.58 o 
   4   6  -4      106.16       99.04      2.94 o 
   5   6  -4      198.70      209.08      4.58 o 
   6   6  -4      165.61      156.06      4.09 o 
   7   6  -4       75.69       76.68      3.12 o 
   8   6  -4      186.52      198.72      5.80 o 
   9   6  -4       40.51       41.23      5.18 o 
  10   6  -4      662.61      675.08     13.75 o 
  11   6  -4       50.14       53.66      4.83 o 
  12   6  -4       20.97       19.56      3.97 o 
  13   6  -4        1.02        0.16      8.89 o 
  14   6  -4       22.75       22.14      5.07 o 
   1   7  -4       92.50       83.63      2.42 o 
   2   7  -4       19.30       22.02      1.58 o 
   3   7  -4      413.55      414.90      6.50 o 
   4   7  -4       93.78       98.41      3.00 o 
   5   7  -4       56.52       56.74      2.54 o 
   6   7  -4      381.25      373.10      8.10 o 
   7   7  -4     1166.11     1111.79     15.56 o 
   8   7  -4      264.89      251.27      7.48 o 
   9   7  -4      224.28      224.31      7.48 o 
  10   7  -4      281.27      289.97      9.57 o 
  11   7  -4       20.30       20.02      3.92 o 
  12   7  -4        2.06        3.96      3.55 o 
  13   7  -4       45.76       48.90      7.29 o 
   0   8  -4       40.53       43.45      3.67 o 
   1   8  -4        9.67       14.28      1.45 o 
   2   8  -4       32.14       35.52      2.06 o 
   3   8  -4      112.49      116.50      3.42 o 
   4   8  -4      149.31      148.42      3.90 o 
   5   8  -4       24.30       26.19      2.20 o 
   6   8  -4        1.72        0.63      2.96 o 
   7   8  -4      344.75      355.93      8.98 o 
   8   8  -4      289.42      288.06      8.31 o 
   9   8  -4      469.87      475.52     11.90 o 
  10   8  -4      158.24      166.28      8.48 o 
  11   8  -4       11.46        8.04      4.02 o 
  12   8  -4       29.79       33.06      5.46 o 
  13   8  -4       10.54       10.95      4.54 o 
   1   9  -4       13.80       14.69      1.81 o 
   2   9  -4        2.57        3.39      1.48 o 
   3   9  -4      381.05      395.52      7.30 o 
   4   9  -4      307.49      300.76      6.33 o 
   5   9  -4      431.50      425.74      9.79 o 
   6   9  -4      189.61      193.78      6.67 o 
   7   9  -4       74.07       66.70      4.41 o 
   8   9  -4      196.49      182.40      7.82 o 
   9   9  -4       22.83       20.82      3.87 o 
  10   9  -4      109.46      116.82      7.55 o 
  11   9  -4       15.62       12.89      4.38 o 
  12   9  -4        0.02        5.20      5.37 o 
   0  10  -4      439.12      489.84     13.21 o 
   1  10  -4       74.12       85.76      3.77 o 
   2  10  -4      143.92      153.69      5.54 o 
   3  10  -4      180.68      176.13      7.03 o 
   4  10  -4      108.24      123.28      5.94 o 
   5  10  -4       92.12      106.00      5.81 o 
   6  10  -4      118.61      121.93      6.20 o 
   7  10  -4       11.73        8.14      3.29 o 
   8  10  -4       55.90       61.22      5.15 o 
   9  10  -4       46.99       60.43      6.80 o 
  10  10  -4       20.38       25.95      5.05 o 
  11  10  -4       58.77       56.89      8.07 o 
   1  11  -4        4.51        2.51      3.13 o 
   2  11  -4      138.64      127.44     10.30 o 
   3  11  -4       32.62       33.35      4.84 o 
   4  11  -4      209.18      199.19     13.44 o 
   5  11  -4       82.39       81.31      6.51 o 
   6  11  -4       57.96       63.88      6.65 o 
   7  11  -4        0.97        3.96      2.95 o 
   8  11  -4        6.34        1.17      3.80 o 
   9  11  -4       14.68        9.03      8.24 o 
  10  11  -4       34.72       35.26      7.28 o 
   0  12  -4       76.85       76.80      7.89 o 
   1  12  -4      156.27      152.22      7.27 o 
   2  12  -4      162.00      163.43      8.83 o 
   3  12  -4       88.05       79.77      6.66 o 
   4  12  -4       38.04       38.98      5.34 o 
   5  12  -4       66.52       67.29      6.49 o 
   6  12  -4        6.96        4.90      3.27 o 
   7  12  -4       14.94        9.73      4.34 o 
   8  12  -4       10.77        3.00      5.14 o 
   9  12  -4        4.32        2.63      6.27 o 
   1  13  -4       27.38       25.39      4.43 o 
   2  13  -4        8.37       10.82      4.36 o 
   3  13  -4       32.89       19.62      4.82 o 
   4  13  -4       17.72       21.24      4.94 o 
   5  13  -4       11.97        7.47      6.27 o 
   6  13  -4       11.29       -1.33      3.99 o 
   7  13  -4        1.39       -0.44      5.26 o 
   8  13  -4        3.23        4.09      5.36 o 
   0  14  -4      185.56      209.85     13.34 o 
   1  14  -4       47.48       42.50      8.85 o 
   2  14  -4        4.75        1.14      4.07 o 
   3  14  -4       20.17       24.19      5.67 o 
   4  14  -4       36.63       40.57      6.09 o 
   5  14  -4       26.21       27.27      7.51 o 
   6  14  -4        4.50        4.07      5.41 o 
   1  15  -4       33.20       25.24      6.19 o 
   2  15  -4       15.61       13.05      5.09 o 
   3  15  -4        5.12        9.82      5.04 o 
   2   0  -3    18480.74    19769.59    328.37 o 
   4   0  -3     3119.33     3167.73     54.71 o 
   6   0  -3     1548.47     1603.18     25.82 o 
   8   0  -3      157.41      171.71      5.63 o 
  10   0  -3       63.03       60.12      4.61 o 
  12   0  -3      198.67      187.18     10.52 o 
  14   0  -3      508.14      481.46     19.11 o 
   0   1  -3     8434.48     8680.64    146.93 o 
   1   1  -3     7452.63     7941.42    109.37 o 
   2   1  -3     3691.15     3791.07     39.57 o 
   3   1  -3     3259.17     3447.72     45.46 o 
   4   1  -3       32.78       37.70      1.54 o 
   5   1  -3      955.80     1020.18     25.87 o 
   6   1  -3        5.13        3.84      1.11 o 
   7   1  -3      287.04      280.74      5.79 o 
   8   1  -3       32.45       39.09      2.06 o 
   9   1  -3      270.89      263.28      5.74 o 
  10   1  -3       98.59      100.81      4.06 o 
  11   1  -3       57.35       58.53      4.06 o 
  12   1  -3       74.97       65.14      5.67 o 
  13   1  -3      282.29      253.26      9.21 o 
  14   1  -3       11.55        6.46      3.47 o 
  15   1  -3       63.08       66.90      5.95 o 
   1   2  -3     6920.50     7003.61     64.72 o 
   2   2  -3    12944.55    13511.21    173.49 o 
   3   2  -3     1021.74     1165.30     16.77 o 
   4   2  -3     1423.51     1517.09     17.98 o 
   5   2  -3      124.05      116.59      4.28 o 
   6   2  -3      785.67      788.12     10.06 o 
   7   2  -3      619.91      605.79      8.50 o 
   8   2  -3        8.34        8.06      1.43 o 
   9   2  -3      159.29      166.78      4.57 o 
  10   2  -3      431.93      409.83      8.51 o 
  11   2  -3      180.61      165.88      5.56 o 
  12   2  -3      117.22      114.94      6.23 o 
  13   2  -3       59.20       71.26      6.03 o 
  14   2  -3      133.55      130.14      8.46 o 
  15   2  -3       26.13       22.02      4.52 o 
   0   3  -3     2320.67     2205.08     33.38 o 
   1   3  -3     6079.31     5938.48     65.50 o 
   2   3  -3     2924.64     2781.59     37.68 o 
   3   3  -3      540.00      500.46      6.83 o 
   4   3  -3      440.50      470.89      6.79 o 
   5   3  -3      155.38      139.10      3.30 o 
   6   3  -3      613.68      576.42      7.96 o 
   7   3  -3      148.62      128.98      3.39 o 
   8   3  -3      511.39      490.85      8.13 o 
   9   3  -3      150.01      156.41      5.88 o 
  10   3  -3      320.64      318.83      7.50 o 
  11   3  -3      219.79      210.87      6.96 o 
  12   3  -3      224.25      244.23      8.79 o 
  13   3  -3        2.87        1.73      3.27 o 
  14   3  -3       38.60       38.62      6.59 o 
  15   3  -3       19.11       20.82      4.33 o 
   1   4  -3     1642.67     1630.95     15.82 o 
   2   4  -3      192.84      217.58      4.75 o 
   3   4  -3      459.30      510.68      7.18 o 
   4   4  -3     1150.89     1068.51     13.59 o 
   5   4  -3     2269.35     2328.97     27.35 o 
   6   4  -3     1494.75     1531.09     17.92 o 
   7   4  -3       54.75       55.23      2.34 o 
   8   4  -3      492.75      494.16      8.34 o 
   9   4  -3      236.52      231.42      5.57 o 
  10   4  -3      395.23      403.80      8.63 o 
  11   4  -3       46.86       44.42      4.60 o 
  12   4  -3      143.69      137.71      6.72 o 
  13   4  -3        8.43        3.90      3.29 o 
  14   4  -3        8.68       13.69      3.88 o 
  15   4  -3       35.46       36.97      5.13 o 
   0   5  -3     1881.74     1884.04     25.98 o 
   1   5  -3       64.83       58.10      2.21 o 
   2   5  -3      246.52      240.73      4.09 o 
   3   5  -3     1819.95     1922.86     22.90 o 
   4   5  -3      942.69     1067.49     13.93 o 
   5   5  -3     1495.07     1475.08     18.60 o 
   6   5  -3      288.76      259.97      5.24 o 
   7   5  -3       24.65       26.72      2.07 o 
   8   5  -3      333.36      325.47      6.77 o 
   9   5  -3     1028.06     1010.06     14.74 o 
  10   5  -3      517.62      526.38     11.62 o 
  11   5  -3      131.09      140.98      6.04 o 
  12   5  -3        5.71        4.63      3.26 o 
  13   5  -3        7.79       10.35      4.41 o 
  14   5  -3        3.43        0.28      3.14 o 
   1   6  -3      549.62      612.41      8.96 o 
   2   6  -3     2197.20     2221.23     24.50 o 
   3   6  -3      357.36      336.26      5.49 o 
   4   6  -3      313.60      300.19      5.60 o 
   5   6  -3       53.52       58.16      2.51 o 
   6   6  -3       60.85       52.24      2.49 o 
   7   6  -3      112.04      106.38      3.62 o 
   8   6  -3      442.98      457.32      8.30 o 
   9   6  -3      236.68      249.00      6.65 o 
  10   6  -3      240.05      239.43      8.88 o 
  11   6  -3       52.65       49.60      4.16 o 
  12   6  -3       91.19       80.27      8.29 o 
  13   6  -3        8.61        7.45      3.50 o 
  14   6  -3       60.42       69.13      6.02 o 
   0   7  -3      276.62      313.79      7.49 o 
   1   7  -3      269.36      280.45      4.71 o 
   2   7  -3      652.30      663.31      8.99 o 
   3   7  -3      336.98      298.84      5.36 o 
   4   7  -3      158.43      161.30      3.89 o 
   5   7  -3       54.74       57.36      3.43 o 
   6   7  -3        7.86        5.42      1.59 o 
   7   7  -3      108.53      100.54      3.69 o 
   8   7  -3      400.90      371.63      8.22 o 
   9   7  -3      169.72      174.88      6.59 o 
  10   7  -3      456.39      476.69     11.35 o 
  11   7  -3       23.17       23.93      3.70 o 
  12   7  -3        0.23        4.28      3.22 o 
  13   7  -3       65.07       67.36      7.21 o 
  14   7  -3        4.72       10.16      5.85 o 
   1   8  -3      465.14      436.38      6.60 o 
   2   8  -3      114.44      115.37      3.40 o 
   3   8  -3      183.01      194.42      4.70 o 
   4   8  -3      879.81      918.44     13.19 o 
   5   8  -3       81.93       91.79      3.46 o 
   6   8  -3      113.77      110.36      3.68 o 
   7   8  -3       89.17       86.23      3.68 o 
   8   8  -3        0.89        2.51      2.56 o 
   9   8  -3      316.09      318.08      8.99 o 
  10   8  -3      122.48      137.52      6.20 o 
  11   8  -3       12.98       13.17      3.26 o 
  12   8  -3        1.14       -2.97      2.97 o 
  13   8  -3       54.42       58.76      8.29 o 
   0   9  -3      520.28      563.30     12.14 o 
   1   9  -3       33.92       36.80      2.41 o 
   2   9  -3      456.05      463.00      8.15 o 
   3   9  -3      210.60      204.62      5.63 o 
   4   9  -3       92.33       96.73      4.01 o 
   5   9  -3      434.97      433.48      8.26 o 
   6   9  -3      138.95      151.75      4.79 o 
   7   9  -3      162.22      153.91      6.09 o 
   8   9  -3      145.42      153.43      6.30 o 
   9   9  -3      152.94      165.44      6.68 o 
  10   9  -3       37.99       38.48      4.79 o 
  11   9  -3      123.90      124.05      6.93 o 
  12   9  -3       26.74       19.45      6.42 o 
   1  10  -3      464.25      465.64      9.17 o 
   2  10  -3      176.54      183.55      5.43 o 
   3  10  -3      263.36      269.64      7.52 o 
   4  10  -3        3.76        7.69      2.48 o 
   5  10  -3       67.73       72.26      4.35 o 
   6  10  -3      292.00      291.67      8.36 o 
   7  10  -3       94.79       92.66      5.95 o 
   8  10  -3      152.41      144.85      6.32 o 
   9  10  -3       55.34       56.05      4.88 o 
  10  10  -3       10.07       18.63      4.00 o 
  11  10  -3       41.31       41.98      7.28 o 
  12  10  -3       14.77       15.58      6.32 o 
   0  11  -3      194.84      209.39      8.74 o 
   1  11  -3       29.60       25.08      2.86 o 
   2  11  -3      210.50      213.92      6.23 o 
   3  11  -3      408.26      420.10     10.17 o 
   4  11  -3      223.06      260.19     12.63 o 
   5  11  -3       74.99       82.54      4.82 o 
   6  11  -3        0.31       -1.27      2.49 o 
   7  11  -3      110.24       94.49      6.38 o 
   8  11  -3       65.29       70.46      7.44 o 
   9  11  -3       19.84       17.35      4.86 o 
  10  11  -3        5.26        0.35      5.16 o 
  11  11  -3       30.44       53.11      8.38 o 
   1  12  -3      165.16      166.34      7.63 o 
   2  12  -3       30.39       39.40      5.28 o 
   3  12  -3      140.35      158.60      8.70 o 
   4  12  -3      176.48      189.33      9.48 o 
   5  12  -3       82.13       84.17      5.71 o 
   6  12  -3       50.71       50.28      6.05 o 
   7  12  -3       21.28       19.20      5.81 o 
   8  12  -3        6.70        8.12      4.34 o 
   9  12  -3        4.73       -0.20      4.29 o 
  10  12  -3       11.60       15.53      6.09 o 
   0  13  -3        8.17        5.51      4.94 o 
   1  13  -3        7.88        9.56      3.78 o 
   2  13  -3      124.67      135.47      8.42 o 
   3  13  -3       18.89       17.74      5.97 o 
   4  13  -3       50.49       49.44      6.11 o 
   5  13  -3        5.04        5.96      4.27 o 
   6  13  -3      119.63       90.53      7.69 o 
   7  13  -3        2.28        4.43      4.27 o 
   8  13  -3       57.24       60.24      6.96 o 
   1  14  -3       43.27       48.70      5.53 o 
   2  14  -3       22.45       28.55      5.68 o 
   3  14  -3       44.28       59.21      6.72 o 
   4  14  -3       37.69       40.90      7.76 o 
   5  14  -3       35.45       24.81      5.65 o 
   6  14  -3       24.98       28.51      5.87 o 
   7  14  -3       14.49        6.92      4.87 o 
   0  15  -3      161.52      148.35     15.12 o 
   1  15  -3       30.59       24.14      5.85 o 
   2  15  -3       39.19       44.72      6.74 o 
   3  15  -3        8.64       11.51      5.14 o 
   4  15  -3        9.13       17.47      7.95 o 
   5  15  -3       11.58        7.16      5.16 o 
   0   0  -2    14368.35    15524.44    471.50 o 
   2   0  -2     4540.46     4582.90     60.37 o 
   4   0  -2     3760.05     3678.55     50.02 o 
   6   0  -2     5797.37     5980.28     87.69 o 
   8   0  -2      310.85      319.59     10.15 o 
  10   0  -2      544.83      532.13     14.25 o 
  12   0  -2       26.33       17.47      4.08 o 
  14   0  -2      514.26      550.81     20.83 o 
   1   1  -2    13417.63    14400.87    150.99 o 
   2   1  -2     1933.81     1979.39     19.93 o 
   3   1  -2    14089.51    14934.70    129.92 o 
   4   1  -2     2854.88     2677.41     26.73 o 
   5   1  -2     1133.05     1091.31     12.75 o 
   6   1  -2      408.92      438.83      6.43 o 
   7   1  -2      624.35      658.47      8.98 o 
   8   1  -2       59.87       61.74      2.67 o 
   9   1  -2      139.38      140.78      4.41 o 
  10   1  -2      216.84      210.72      8.30 o 
  11   1  -2       30.80       26.48      2.93 o 
  12   1  -2       23.37       22.28      3.18 o 
  13   1  -2      218.45      218.98      8.57 o 
  14   1  -2       33.47       39.24      4.88 o 
  15   1  -2        0.08        0.06      3.40 o 
   0   2  -2    10956.63    11981.32    157.37 o 
   1   2  -2      337.47      315.90      3.89 o 
   2   2  -2     8000.16     8444.75     78.19 o 
   3   2  -2     3366.76     3243.72     29.08 o 
   4   2  -2     2166.24     2238.07     24.14 o 
   5   2  -2      111.73      112.02      2.66 o 
   6   2  -2      614.24      677.58      9.00 o 
   7   2  -2      955.04      994.89     12.51 o 
   8   2  -2     1066.91     1046.60     14.38 o 
   9   2  -2       50.96       49.01      2.89 o 
  10   2  -2      184.92      177.92      5.45 o 
  11   2  -2      490.54      490.75      9.92 o 
  12   2  -2        9.36        9.83      2.62 o 
  13   2  -2       71.30       71.64      4.88 o 
  14   2  -2       27.40       28.30      4.56 o 
  15   2  -2       47.88       42.91      5.17 o 
   1   3  -2     5726.30     5830.61     43.97 o 
   2   3  -2     8932.57     9101.60     79.81 o 
   3   3  -2      471.11      565.84      7.13 o 
   4   3  -2      241.76      233.27      4.16 o 
   5   3  -2      180.52      161.23      3.36 o 
   6   3  -2      627.65      599.58      8.21 o 
   7   3  -2      638.73      650.91      9.70 o 
   8   3  -2      371.53      390.62      7.10 o 
   9   3  -2      197.22      186.82      5.31 o 
  10   3  -2      301.55      300.64      7.23 o 
  11   3  -2      253.95      261.02      7.13 o 
  12   3  -2        0.37        0.46      2.59 o 
  13   3  -2      151.36      156.32      6.72 o 
  14   3  -2       42.32       45.72      5.08 o 
  15   3  -2       22.26       22.08      4.54 o 
   0   4  -2      215.75      223.09      4.03 o 
   1   4  -2      176.15      203.64      2.90 o 
   2   4  -2      366.17      407.21      5.52 o 
   3   4  -2     1321.22     1477.34     17.82 o 
   4   4  -2     2641.91     2589.66     30.15 o 
   5   4  -2      641.79      700.28      9.23 o 
   6   4  -2      328.42      350.44      6.45 o 
   7   4  -2      207.91      200.49      6.87 o 
   8   4  -2       87.86       96.01      3.43 o 
   9   4  -2       84.97       78.82      3.60 o 
  10   4  -2      451.19      453.38      9.45 o 
  11   4  -2      366.96      389.72      8.87 o 
  12   4  -2       34.29       45.25      4.10 o 
  13   4  -2      142.20      149.31      6.64 o 
  14   4  -2       42.52       44.76      4.98 o 
  15   4  -2       26.27       32.22      5.84 o 
   1   5  -2     2153.98     2066.45     21.27 o 
   2   5  -2      382.43      327.43      5.05 o 
   3   5  -2      621.49      641.81      8.98 o 
   4   5  -2     1570.08     1477.76     18.44 o 
   5   5  -2      263.58      255.72      4.72 o 
   6   5  -2      162.49      158.13      4.23 o 
   7   5  -2      357.66      327.85      6.32 o 
   8   5  -2      641.66      587.38      9.68 o 
   9   5  -2      121.30      130.47      4.73 o 
  10   5  -2      549.49      504.22     10.22 o 
  11   5  -2      390.19      379.78      9.94 o 
  12   5  -2       28.68       26.94      3.62 o 
  13   5  -2       11.53        9.46      3.53 o 
  14   5  -2      112.94      130.32      7.38 o 
  15   5  -2       33.18       28.95      5.62 o 
   0   6  -2       95.27      111.04      8.51 o 
   1   6  -2      897.10      866.29     10.77 o 
   2   6  -2     1283.72     1275.64     15.04 o 
   3   6  -2      269.01      235.65      4.46 o 
   4   6  -2      347.98      342.74      6.09 o 
   5   6  -2       48.43       50.99      2.41 o 
   6   6  -2       25.10       27.51      2.47 o 
   7   6  -2       55.71       59.16      2.82 o 
   8   6  -2      128.62      134.17      4.34 o 
   9   6  -2      191.96      187.78      5.89 o 
  10   6  -2      257.99      284.68      7.46 o 
  11   6  -2       30.88       28.77      3.68 o 
  12   6  -2       24.12       21.26      3.53 o 
  13   6  -2       15.29       11.39      3.61 o 
  14   6  -2       12.20        1.10      4.00 o 
   1   7  -2      225.90      275.10      4.68 o 
   2   7  -2      389.92      393.84      6.82 o 
   3   7  -2      425.63      467.11      7.69 o 
   4   7  -2      917.94      946.56     13.15 o 
   5   7  -2      129.76      122.28      3.74 o 
   6   7  -2       63.80       63.31      2.88 o 
   7   7  -2       42.89       40.59      2.58 o 
   8   7  -2      145.29      123.55      4.64 o 
   9   7  -2       78.89       90.64      4.74 o 
  10   7  -2      207.88      209.52      7.85 o 
  11   7  -2      206.68      201.07      7.46 o 
  12   7  -2       30.35       27.42      4.11 o 
  13   7  -2        7.20        0.09      3.88 o 
  14   7  -2       68.89       64.46      7.00 o 
   0   8  -2      131.84      122.02      4.90 o 
   1   8  -2      880.91      870.69     11.67 o 
   2   8  -2      141.09      144.54      4.41 o 
   3   8  -2     1709.19     1728.73     23.86 o 
   4   8  -2      496.23      485.80      9.11 o 
   5   8  -2      179.33      169.34      4.32 o 
   6   8  -2      101.10      104.57      3.54 o 
   7   8  -2      135.32      143.85      4.61 o 
   8   8  -2        0.02       -1.32      1.93 o 
   9   8  -2       88.42      107.60      5.31 o 
  10   8  -2       13.12       14.17      3.30 o 
  11   8  -2      272.75      264.15      8.74 o 
  12   8  -2       36.56       33.64      4.93 o 
  13   8  -2       25.49       21.66      5.35 o 
   1   9  -2      121.84      124.01      3.89 o 
   2   9  -2      255.02      249.12      6.76 o 
   3   9  -2       89.42       82.17      3.98 o 
   4   9  -2      152.59      146.65      5.33 o 
   5   9  -2       70.32       73.98      3.64 o 
   6   9  -2      454.47      450.48      9.24 o 
   7   9  -2      102.09       98.44      4.79 o 
   8   9  -2       55.19       48.91      4.06 o 
   9   9  -2      113.22      104.90      5.51 o 
  10   9  -2      138.86      144.32      6.52 o 
  11   9  -2      232.97      249.41     15.13 o 
  12   9  -2       69.54       67.93      6.16 o 
  13   9  -2       30.78       25.48      5.65 o 
   0  10  -2        5.65        3.50      2.56 o 
   1  10  -2       47.27       42.81      2.94 o 
   2  10  -2       75.73       75.73      3.63 o 
   3  10  -2        7.18        4.78      2.96 o 
   4  10  -2       45.70       44.48      3.44 o 
   5  10  -2       76.44       75.37      3.85 o 
   6  10  -2       42.26       34.71      3.16 o 
   7  10  -2        7.28        3.92      2.75 o 
   8  10  -2       81.66       62.96      4.68 o 
   9  10  -2       85.27       85.34      5.32 o 
  10  10  -2       49.03       51.11      6.15 o 
  11  10  -2       10.59       12.97      5.71 o 
  12  10  -2      108.14      116.31      8.76 o 
   1  11  -2      338.75      364.68      8.38 o 
   2  11  -2      464.71      465.69      9.69 o 
   3  11  -2      247.71      242.91      7.60 o 
   4  11  -2        6.35       12.84      2.61 o 
   5  11  -2       70.99       56.79      4.18 o 
   6  11  -2       11.88        8.06      2.96 o 
   7  11  -2      128.46      115.04      5.76 o 
   8  11  -2       28.04       33.24      4.75 o 
   9  11  -2        0.93        2.93      3.55 o 
  10  11  -2       50.58       40.32      7.62 o 
  11  11  -2       22.76       28.46      6.00 o 
   0  12  -2      360.83      369.96     12.66 o 
   1  12  -2      541.53      584.25     11.75 o 
   2  12  -2       90.74       81.71      5.03 o 
   3  12  -2      211.78      199.86      7.53 o 
   4  12  -2      250.74      231.42      7.84 o 
   5  12  -2       46.68       44.74      5.69 o 
   6  12  -2       35.37       35.45      4.65 o 
   7  12  -2        7.85        9.09      3.71 o 
   8  12  -2       61.36       52.94      6.45 o 
   9  12  -2        0.47       -3.86      3.86 o 
  10  12  -2       33.32       25.83      6.00 o 
   1  13  -2      150.00      160.93      8.04 o 
   2  13  -2      266.90      264.59     11.68 o 
   3  13  -2       42.06       35.52      5.59 o 
   4  13  -2       48.75       54.44      6.25 o 
   5  13  -2       14.51       16.41      4.94 o 
   6  13  -2       51.10       49.05      6.37 o 
   7  13  -2       33.08       36.33      8.14 o 
   8  13  -2        5.05       -1.81      4.12 o 
   9  13  -2       55.18       46.44      6.77 o 
   0  14  -2      168.94      143.45     11.39 o 
   1  14  -2       41.97       46.00      5.46 o 
   2  14  -2       20.06       15.62      5.18 o 
   3  14  -2       27.65       28.79      6.77 o 
   4  14  -2       71.21       79.20      8.39 o 
   5  14  -2       16.86       18.40      5.31 o 
   6  14  -2        8.74        1.71      4.49 o 
   7  14  -2       59.87       58.69      7.17 o 
   1  15  -2       44.10       51.65      6.78 o 
   2  15  -2       30.92       31.66      6.70 o 
   3  15  -2       58.62       64.10      7.36 o 
   4  15  -2        0.66       -4.01      4.01 o 
   5  15  -2        6.79        6.43      4.62 o 
   0  16  -2       27.21       26.10      8.05 o 
   1  16  -2       49.75       64.12      7.72 o 
   2  16  -2       30.09       29.88      6.54 o 
   2   0  -1     2709.55     2725.81     32.85 o 
   4   0  -1     2535.39     2335.94     28.99 o 
   6   0  -1     4609.14     4678.51     69.60 o 
   8   0  -1        8.03       13.73      2.76 o 
  10   0  -1       91.14       85.68      5.39 o 
  12   0  -1      308.53      273.56     16.45 o 
  14   0  -1      191.78      231.93     13.32 o 
  16   0  -1       68.97       81.20     13.42 o 
   0   1  -1     1343.41     1037.33     39.22 o 
   1   1  -1     3359.48     3297.85     31.39 o 
   2   1  -1     5694.33     5975.87     52.61 o 
   3   1  -1     2140.30     2109.34     18.31 o 
   4   1  -1     2444.85     2451.07     21.53 o 
   5   1  -1      155.35      139.36      2.62 o 
   6   1  -1      854.31      973.39     11.81 o 
   7   1  -1     1703.87     1740.22     21.55 o 
   8   1  -1      578.38      567.91      9.78 o 
   9   1  -1       97.78      105.20      3.93 o 
  10   1  -1       61.75       73.27      3.55 o 
  11   1  -1        6.55        4.46      2.18 o 
  12   1  -1        4.14        5.73      2.47 o 
  13   1  -1      187.37      197.36      6.87 o 
  14   1  -1      198.27      222.56      9.11 o 
  15   1  -1       66.21       74.24      6.09 o 
  16   1  -1       68.52       76.09     22.84 o 
   1   2  -1     2252.82     2368.79     21.20 o 
   2   2  -1    13807.96    14956.94    129.58 o 
   3   2  -1     1377.66     1394.79     12.53 o 
   4   2  -1     2022.40     1960.38     18.25 o 
   5   2  -1      381.35      383.75      5.30 o 
   6   2  -1     1155.55     1259.96     14.87 o 
   7   2  -1     1631.11     1643.21     20.54 o 
   8   2  -1       57.34       68.42      3.08 o 
   9   2  -1      494.17      479.67      9.14 o 
  10   2  -1       36.90       30.82      2.68 o 
  11   2  -1      198.87      183.19      8.11 o 
  12   2  -1      558.22      552.07     11.43 o 
  13   2  -1        0.44        0.52      2.59 o 
  14   2  -1        0.49        2.73      3.09 o 
  15   2  -1        3.47       -0.12      3.40 o 
  16   2  -1        4.50        3.15      5.39 o 
   0   3  -1      173.01      158.22      3.06 o 
   1   3  -1     5964.73     5791.29     46.97 o 
   2   3  -1     3641.35     3630.48     32.26 o 
   3   3  -1     2482.28     2380.30     20.91 o 
   4   3  -1     3063.94     3035.95     30.67 o 
   5   3  -1       74.56       85.35      2.35 o 
   6   3  -1     1440.86     1354.64     17.25 o 
   7   3  -1     1452.13     1490.85     19.07 o 
   8   3  -1     1581.69     1424.26     20.41 o 
   9   3  -1       15.99       17.68      2.25 o 
  10   3  -1      109.77      105.89      4.31 o 
  11   3  -1       15.17       11.96      2.56 o 
  12   3  -1      969.90     1006.98     17.06 o 
  13   3  -1      202.05      205.11      7.68 o 
  14   3  -1       74.24       76.88      5.32 o 
  15   3  -1        5.50        3.30      4.25 o 
   1   4  -1      514.39      467.24      4.83 o 
   2   4  -1     1979.30     2005.25     18.61 o 
   3   4  -1        9.42       12.70      1.12 o 
   4   4  -1     2722.53     2687.38     27.64 o 
   5   4  -1       43.89       50.27      2.34 o 
   6   4  -1      424.81      420.40      7.01 o 
   7   4  -1      115.92      115.35      3.59 o 
   8   4  -1      247.68      230.17      5.82 o 
   9   4  -1      183.32      181.97      5.43 o 
  10   4  -1      212.85      227.37      6.39 o 
  11   4  -1      677.46      684.66     12.85 o 
  12   4  -1      388.02      400.84      9.58 o 
  13   4  -1       12.88       12.65      3.38 o 
  14   4  -1       44.30       44.70      4.53 o 
  15   4  -1       44.01       33.01      8.77 o 
   0   5  -1      213.52      220.11      4.39 o 
   1   5  -1      872.22      849.54      8.91 o 
   2   5  -1      695.59      687.35      8.81 o 
   3   5  -1     1685.39     1628.37     18.26 o 
   4   5  -1     1561.87     1552.73     17.96 o 
   5   5  -1      138.05      124.41      4.48 o 
   6   5  -1      435.23      428.39      7.28 o 
   7   5  -1        7.67        9.37      2.43 o 
   8   5  -1       63.45       59.58      3.16 o 
   9   5  -1      174.95      163.72      5.25 o 
  10   5  -1      199.41      180.40      5.86 o 
  11   5  -1      691.97      722.05     13.35 o 
  12   5  -1      120.81      108.99      5.68 o 
  13   5  -1       53.41       51.54      4.59 o 
  14   5  -1       10.09        1.44      3.43 o 
  15   5  -1       19.83       21.56      5.22 o 
   1   6  -1      425.59      350.28      5.52 o 
   2   6  -1     2399.45     2395.40     24.98 o 
   3   6  -1      786.23      801.92     12.17 o 
   4   6  -1      168.96      162.70      3.99 o 
   5   6  -1      348.62      326.92      6.32 o 
   6   6  -1      790.99      792.56     11.61 o 
   7   6  -1      153.84      142.90      4.22 o 
   8   6  -1      214.39      213.35      5.84 o 
   9   6  -1      116.59      110.16      4.52 o 
  10   6  -1      186.27      197.36      6.31 o 
  11   6  -1       82.64       71.87      4.36 o 
  12   6  -1       29.71       25.76      3.73 o 
  13   6  -1       29.86       29.77      4.65 o 
  14   6  -1       10.20        8.10      6.18 o 
  15   6  -1       13.10       19.02      5.30 o 
   0   7  -1       15.78        9.96      2.02 o 
   1   7  -1      583.64      520.05      8.19 o 
   2   7  -1       47.79       41.77      2.45 o 
   3   7  -1      196.51      196.40      5.47 o 
   4   7  -1      770.84      802.15     11.59 o 
   5   7  -1        4.01        3.08      2.15 o 
   6   7  -1       48.43       54.53      2.78 o 
   7   7  -1        6.11        4.91      1.63 o 
   8   7  -1        4.64        2.38      1.87 o 
   9   7  -1        3.44        6.75      2.44 o 
  10   7  -1      300.74      306.89      8.04 o 
  11   7  -1       79.48       68.79      4.84 o 
  12   7  -1       46.39       42.92      4.37 o 
  13   7  -1       36.40       33.99      4.93 o 
  14   7  -1        4.88        1.48      4.25 o 
   1   8  -1      370.82      349.46      6.56 o 
   2   8  -1        1.86        2.58      2.17 o 
   3   8  -1      434.97      433.13      8.28 o 
   4   8  -1      176.73      194.70      5.34 o 
   5   8  -1      583.26      571.35     10.26 o 
   6   8  -1      142.68      126.92      4.58 o 
   7   8  -1      246.09      242.46      6.45 o 
   8   8  -1       47.05       41.44      3.24 o 
   9   8  -1      250.49      241.02      7.00 o 
  10   8  -1      251.60      266.37      8.49 o 
  11   8  -1      130.87      129.71      6.84 o 
  12   8  -1       14.17       15.09      4.23 o 
  13   8  -1        2.09       -2.01      3.71 o 
  14   8  -1        5.12        0.61      7.82 o 
   0   9  -1       95.15      101.69      7.04 o 
   1   9  -1       76.57       71.46      3.11 o 
   2   9  -1       22.56       21.25      2.57 o 
   3   9  -1      763.69      773.07     12.91 o 
   4   9  -1      129.20      114.68      4.38 o 
   5   9  -1      284.17      292.49      7.04 o 
   6   9  -1       40.95       43.64      3.12 o 
   7   9  -1       45.55       52.02      3.51 o 
   8   9  -1       75.36       80.62      5.46 o 
   9   9  -1      456.77      440.55     10.88 o 
  10   9  -1      405.80      391.32     12.16 o 
  11   9  -1      186.41      200.62      9.00 o 
  12   9  -1       35.33       41.46      5.37 o 
  13   9  -1       59.04       70.84      6.53 o 
   1  10  -1        5.56        7.65      1.79 o 
   2  10  -1      161.17      162.36      5.23 o 
   3  10  -1      151.03      138.65      4.86 o 
   4  10  -1       45.02       41.50      3.76 o 
   5  10  -1       39.35       32.00      2.92 o 
   6  10  -1       20.43       21.64      2.69 o 
   7  10  -1       20.96       15.78      2.77 o 
   8  10  -1       43.70       42.15      4.08 o 
   9  10  -1       44.86       46.73      5.26 o 
  10  10  -1      107.05      120.43      7.77 o 
  11  10  -1       40.35       39.62      5.54 o 
  12  10  -1       58.32       69.80      6.57 o 
   0  11  -1       15.15       17.38      3.63 o 
   1  11  -1       20.64       18.71      2.68 o 
   2  11  -1      202.06      205.49      6.18 o 
   3  11  -1      167.13      172.08      5.63 o 
   4  11  -1       12.92       18.11      2.69 o 
   5  11  -1       11.79        9.43      2.50 o 
   6  11  -1      173.04      168.14      5.94 o 
   7  11  -1       21.82       10.72      3.67 o 
   8  11  -1      218.68      214.42      9.37 o 
   9  11  -1        1.32        0.61      3.68 o 
  10  11  -1        0.37       -2.57      3.63 o 
  11  11  -1       91.52       70.17      6.50 o 
   1  12  -1      530.09      520.87     11.00 o 
   2  12  -1       19.86       17.21      2.64 o 
   3  12  -1       46.14       45.72      3.80 o 
   4  12  -1       51.93       43.72      4.18 o 
   5  12  -1       68.20       84.05      5.94 o 
   6  12  -1       52.79       55.02      5.34 o 
   7  12  -1       42.62       44.77      5.16 o 
   8  12  -1       35.23       42.81      5.29 o 
   9  12  -1       52.97       51.77      5.68 o 
  10  12  -1       46.58       46.44      5.80 o 
   0  13  -1     2987.07     3283.74     76.62 o 
   1  13  -1       17.47       14.64      3.89 o 
   2  13  -1      188.19      179.95      8.37 o 
   3  13  -1       91.19       88.88      5.57 o 
   4  13  -1        8.59        2.60      3.11 o 
   5  13  -1       52.03       57.68      5.60 o 
   6  13  -1      123.70      124.04      8.85 o 
   7  13  -1       48.11       43.12      5.37 o 
   8  13  -1       44.58       44.90      5.62 o 
   9  13  -1        3.91        6.87      5.01 o 
   1  14  -1      407.90      440.82     13.57 o 
   2  14  -1      151.10      153.56      9.55 o 
   3  14  -1       36.68       38.77      6.16 o 
   4  14  -1       20.44       20.50      5.29 o 
   5  14  -1       39.03       40.20      6.31 o 
   6  14  -1       51.34       52.40      8.79 o 
   7  14  -1        9.13       13.36      5.05 o 
   8  14  -1        3.31        2.70      5.45 o 
   0  15  -1      456.89      514.86     21.36 o 
   1  15  -1       14.68       16.61      5.63 o 
   2  15  -1       66.81       66.97      7.54 o 
   3  15  -1       25.60       19.50      5.66 o 
   4  15  -1       22.23       20.13      5.61 o 
   5  15  -1        1.76       -2.13      4.31 o 
   6  15  -1       19.08       20.14      5.84 o 
   1  16  -1       42.95       34.99      6.81 o 
   2  16  -1       38.72       44.65      7.21 o 
   3  16  -1       31.21       24.23      8.90 o 
   2   0   0     5306.55     5630.99     67.10 o 
   4   0   0     3826.66     3662.98     44.39 o 
   6   0   0      196.60      202.03      5.59 o 
   8   0   0        0.03        3.54      2.18 o 
  10   0   0        5.28        0.31      2.42 o 
  12   0   0        0.92        1.05      3.14 o 
  14   0   0      723.63      805.24     22.04 o 
  16   0   0      308.42      334.36     24.25 o 
   1   1   0    11495.60     6789.20    115.72 o 
   2   1   0     1528.32     1506.24     13.18 o 
   3   1   0       31.90       43.76      1.11 o 
   4   1   0       62.59       51.09      2.21 o 
   5   1   0     2294.20     2244.88     21.88 o 
   6   1   0      931.56      918.59     10.81 o 
   7   1   0      406.74      362.15      6.49 o 
   8   1   0       14.17       14.10      1.87 o 
   9   1   0       43.17       40.59      2.73 o 
  10   1   0        3.80        3.48      1.77 o 
  11   1   0      461.24      466.88      9.81 o 
  12   1   0      192.55      191.64      6.74 o 
  13   1   0      130.55      167.53      7.50 o 
  14   1   0      237.05      236.44      7.83 o 
  15   1   0      124.56      127.04     15.12 o 
  16   1   0        1.65        0.86      6.67 o 
   0   2   0     4807.81     4640.44     51.40 o 
   1   2   0     5787.46     5452.33     48.04 o 
   2   2   0     4356.90     4254.50     36.02 o 
   3   2   0     1826.46     1783.70     15.79 o 
   4   2   0     2154.04     2095.03     18.60 o 
   5   2   0      309.56      316.73      4.42 o 
   6   2   0      582.85      514.88      7.72 o 
   7   2   0       34.09       38.00      2.19 o 
   8   2   0      285.28      290.64      7.44 o 
   9   2   0        7.24        5.04      1.70 o 
  10   2   0       27.45       34.91      2.86 o 
  11   2   0       43.56       41.15      3.33 o 
  12   2   0      155.30      158.38     10.25 o 
  13   2   0      193.21      186.81      6.75 o 
  14   2   0        0.96        1.13      2.78 o 
  15   2   0       40.92       35.56      5.88 o 
  16   2   0       13.22       12.15      6.05 o 
   1   3   0       12.33       16.55      1.46 o 
   2   3   0        6.43        1.57      0.54 o 
   3   3   0        0.71        5.73      0.69 o 
   4   3   0     1425.01     1376.14     13.36 o 
   5   3   0      405.78      342.18      9.30 o 
   6   3   0     1848.06     1792.80     20.53 o 
   7   3   0      464.60      459.52      7.76 o 
   8   3   0     1359.48     1365.49     19.59 o 
   9   3   0      494.54      541.40     10.07 o 
  10   3   0      318.56      307.87      7.44 o 
  11   3   0       41.00       42.81      4.09 o 
  12   3   0       23.29       18.49      3.11 o 
  13   3   0      644.02      702.42     13.82 o 
  14   3   0        0.00        1.76      3.56 o 
  15   3   0        3.50        0.44      3.41 o 
   0   4   0      124.19      117.31      3.45 o 
   1   4   0      681.74      611.38      6.00 o 
   2   4   0       33.60       39.60      1.24 o 
   3   4   0      204.44      207.88      3.75 o 
   4   4   0      163.60      180.72      3.34 o 
   5   4   0      101.51      103.63      2.89 o 
   6   4   0      399.71      406.33      6.51 o 
   7   4   0      369.26      354.95      6.74 o 
   8   4   0       21.09       19.53      2.20 o 
   9   4   0      932.12      930.80     14.99 o 
  10   4   0      454.32      437.38      9.32 o 
  11   4   0      386.77      389.56      9.08 o 
  12   4   0       65.57       66.13      4.32 o 
  13   4   0        5.39        2.04      2.71 o 
  14   4   0        0.00       -3.11      3.11 o 
  15   4   0       14.95       19.05      5.51 o 
   1   5   0       59.98       61.95      2.36 o 
   2   5   0     1851.29     1887.26     18.73 o 
   3   5   0      323.55      305.82      4.72 o 
   4   5   0       14.03       20.49      1.61 o 
   5   5   0     4313.36     4677.60     53.39 o 
   6   5   0      991.13      948.17     12.32 o 
   7   5   0       31.65       25.43      2.57 o 
   8   5   0      569.03      549.84     10.14 o 
   9   5   0      494.97      460.17     10.03 o 
  10   5   0      632.72      565.99     11.16 o 
  11   5   0       22.84       23.65      3.13 o 
  12   5   0      101.30      105.00      5.20 o 
  13   5   0        0.33       -3.12      3.12 o 
  14   5   0        3.05        6.34      3.97 o 
  15   5   0       30.33       33.00      9.00 o 
   0   6   0     4217.59     3824.22     51.88 o 
   1   6   0     1456.68     1290.63     14.42 o 
   2   6   0      112.66      104.68      3.34 o 
   3   6   0     1439.58     1436.52     16.91 o 
   4   6   0      360.77      442.34     21.47 o 
   5   6   0     1325.49     1338.77     17.52 o 
   6   6   0      187.55      203.66      4.96 o 
   7   6   0      213.89      185.94      5.31 o 
   8   6   0       10.25       13.87      2.37 o 
   9   6   0       71.49       68.54      3.72 o 
  10   6   0        0.52       -1.96      1.96 o 
  11   6   0      373.56      366.65     11.46 o 
  12   6   0       68.48       84.49      4.87 o 
  13   6   0       21.14       20.87      4.44 o 
  14   6   0        3.12       -1.60      3.31 o 
  15   6   0        9.96        1.78      5.21 o 
   1   7   0      442.17      352.27      5.97 o 
   2   7   0      446.97      518.99      8.36 o 
   3   7   0     1254.99     1279.17     16.77 o 
   4   7   0     1574.34     1714.25     21.71 o 
   5   7   0       36.49       33.38      2.58 o 
   6   7   0      308.44      289.74      6.72 o 
   7   7   0       17.11       13.77      2.18 o 
   8   7   0        1.11        3.62      1.87 o 
   9   7   0      203.49      224.10      6.57 o 
  10   7   0       84.76       93.84      5.16 o 
  11   7   0       68.39       62.10      4.28 o 
  12   7   0       29.19       39.84      5.07 o 
  13   7   0       45.71       39.10     10.95 o 
  14   7   0        1.47       -3.05      3.42 o 
   0   8   0     1323.38     1347.21     27.16 o 
   1   8   0      106.62      114.31      3.61 o 
   2   8   0       15.22       17.21      2.25 o 
   3   8   0      900.17      881.63     15.27 o 
   4   8   0     1175.73     1116.59     16.71 o 
   5   8   0       78.77       59.55      3.78 o 
   6   8   0        2.00        1.34      1.64 o 
   7   8   0        3.70        3.16      1.91 o 
   8   8   0        0.09       -1.84      1.84 o 
   9   8   0       27.80       18.87      2.83 o 
  10   8   0      480.49      479.19     10.64 o 
  11   8   0      306.74      333.18     11.36 o 
  12   8   0       21.76       15.78      4.25 o 
  13   8   0       25.95       19.84      4.66 o 
  14   8   0        0.63       -1.90      3.60 o 
   1   9   0       18.36       12.74      2.00 o 
   2   9   0        5.14        2.02      1.00 o 
   3   9   0        0.55       -0.97      1.22 o 
   4   9   0     1196.83     1224.06     18.35 o 
   5   9   0      199.05      209.91      5.90 o 
   6   9   0      139.16      145.05      5.09 o 
   7   9   0       87.29      111.31      4.72 o 
   8   9   0       41.92       38.85      3.39 o 
   9   9   0       92.20       90.81      4.79 o 
  10   9   0      135.15      137.53      6.70 o 
  11   9   0       36.83       33.64      5.03 o 
  12   9   0      159.13      158.88      8.72 o 
  13   9   0        3.22        2.32      3.86 o 
   0  10   0       29.50       24.59      5.01 o 
   1  10   0        3.73        6.03      1.80 o 
   2  10   0       15.88       11.39      1.90 o 
   3  10   0        7.67        4.44      1.39 o 
   4  10   0        0.50        1.47      2.00 o 
   5  10   0      106.25       88.64      4.20 o 
   6  10   0      118.88      143.24      5.23 o 
   7  10   0       25.84       33.70      3.25 o 
   8  10   0      170.32      171.03      6.96 o 
   9  10   0       26.57       32.57      4.28 o 
  10  10   0      298.70      301.77     11.19 o 
  11  10   0       30.74       29.67      5.00 o 
  12  10   0        0.52        1.53      4.06 o 
   1  11   0       34.11       32.10      2.61 o 
   2  11   0        9.22        7.94      2.01 o 
   3  11   0      307.14      277.37     10.44 o 
   4  11   0       63.76       67.28      4.41 o 
   5  11   0       52.52       50.67      4.19 o 
   6  11   0        0.62        2.65      2.81 o 
   7  11   0       19.19       13.03      3.38 o 
   8  11   0        0.75        1.44      3.38 o 
   9  11   0      155.86      136.42      7.79 o 
  10  11   0       48.87       63.46      6.07 o 
  11  11   0       17.89       16.86      4.62 o 
  12  11   0       15.94       22.05      9.71 o 
   0  12   0      105.54      103.78      6.92 o 
   1  12   0      138.50      144.72      5.69 o 
   2  12   0       53.76       36.98      3.51 o 
   3  12   0      126.28      133.26      5.51 o 
   4  12   0       61.36       72.88      6.05 o 
   5  12   0        2.32       -2.71      2.71 o 
   6  12   0       22.36       26.46      4.90 o 
   7  12   0      107.51       89.72      6.40 o 
   8  12   0       46.46       53.16      5.64 o 
   9  12   0        4.23       -1.83      3.77 o 
  10  12   0       34.29       34.30      5.71 o 
  11  12   0        3.09        8.99      5.19 o 
   1  13   0      257.61      293.43      8.70 o 
   2  13   0      372.64      374.59     10.65 o 
   3  13   0       44.41       36.73      4.60 o 
   4  13   0      168.76      160.40      8.59 o 
   5  13   0        5.83        6.92      3.77 o 
   6  13   0       63.29       56.31      5.72 o 
   7  13   0        3.26       -1.25      3.33 o 
   8  13   0       20.37       12.91      4.26 o 
   9  13   0        4.90        2.87      4.13 o 
   0  14   0       25.35       42.28      6.33 o 
   1  14   0      194.53      225.99      8.53 o 
   2  14   0      219.20      221.74      8.57 o 
   3  14   0       38.65       45.13      4.78 o 
   4  14   0        1.56        7.87      3.61 o 
   5  14   0        0.26        1.75      3.65 o 
   6  14   0       19.08       23.67      4.86 o 
   7  14   0       12.23       13.37      5.10 o 
   8  14   0      107.97      113.14      7.78 o 
   1  15   0       27.35       23.80      5.84 o 
   2  15   0       72.90       87.63      8.14 o 
   3  15   0      108.11      102.01      9.66 o 
   4  15   0       19.03       21.08      5.68 o 
   5  15   0        5.77        4.40      6.26 o 
   6  15   0        3.21        0.72      4.38 o 
   0  16   0      145.00      143.05     17.20 o 
   1  16   0       38.16       64.04      9.54 o 
   2  16   0       60.49       69.30      9.66 o 
   3  16   0       45.59       66.16     14.94 o 
   2   0   1     2695.29     2695.70     47.13 o 
   4   0   1     2536.28     2346.52     29.01 o 
   6   0   1     4610.60     4698.62     70.45 o 
   8   0   1        8.09       20.90      3.32 o 
  10   0   1       91.18       90.42      5.56 o 
  12   0   1      307.32      275.07     10.91 o 
  14   0   1      191.21      225.47     14.18 o 
  16   0   1       69.07       79.54     13.50 o 
   0   1   1     1341.54     1059.90     64.65 o 
   1   1   1     3353.99     3298.52     37.59 o 
   2   1   1     5695.19     5953.83     62.14 o 
   3   1   1     2138.10     2095.54     22.53 o 
   4   1   1     2445.01     2473.53     21.55 o 
   5   1   1      155.80      138.64      2.72 o 
   6   1   1      853.73      961.45     12.07 o 
   7   1   1     1703.19     1770.22     24.63 o 
   8   1   1      578.25      572.93      8.67 o 
   9   1   1       98.15       95.19      3.83 o 
  10   1   1       61.80       64.68      3.50 o 
  11   1   1        6.52        5.52      2.15 o 
  12   1   1        4.12        2.35      2.46 o 
  13   1   1      187.29      207.81      7.17 o 
  14   1   1      198.40      220.01     13.46 o 
  15   1   1       66.29       73.04      6.57 o 
  16   1   1       68.45       68.87     13.36 o 
   1   2   1     2252.63     2348.09     21.25 o 
   2   2   1    13811.80    14729.87    138.77 o 
   3   2   1     1377.67     1383.47     13.81 o 
   4   2   1     2021.21     1960.13     19.33 o 
   5   2   1      380.49      379.27      5.43 o 
   6   2   1     1156.87     1267.81     15.21 o 
   7   2   1     1632.70     1665.07     19.59 o 
   8   2   1       57.24       66.57      2.94 o 
   9   2   1      494.31      481.21      8.59 o 
  10   2   1       37.03       37.35      2.93 o 
  11   2   1      199.10      198.70      7.60 o 
  12   2   1      557.08      569.05     11.74 o 
  13   2   1        0.45        0.78      2.64 o 
  14   2   1        0.48       -2.56      2.56 o 
  15   2   1        3.48        2.08      7.42 o 
  16   2   1        4.52        5.03      5.65 o 
   0   3   1      173.92      163.81      3.98 o 
   1   3   1     5965.62     5836.18     51.13 o 
   2   3   1     3643.84     3582.56     32.17 o 
   3   3   1     2482.27     2391.91     23.06 o 
   4   3   1     3061.96     3077.84     31.17 o 
   5   3   1       74.68       85.37      2.46 o 
   6   3   1     1441.78     1385.70     16.45 o 
   7   3   1     1452.22     1521.11     19.41 o 
   8   3   1     1584.03     1460.65     19.11 o 
   9   3   1       15.88       17.56      2.12 o 
  10   3   1      109.42      109.95      4.50 o 
  11   3   1       15.32       13.06      2.66 o 
  12   3   1      969.27      991.45     17.13 o 
  13   3   1      202.29      209.70      7.20 o 
  14   3   1       74.42       82.13      5.71 o 
  15   3   1        5.52       10.09      4.81 o 
   1   4   1      514.38      460.29      4.75 o 
   2   4   1     1980.55     1994.44     20.60 o 
   3   4   1        9.43       11.02      1.15 o 
   4   4   1     2721.69     2748.20     29.84 o 
   5   4   1       43.98       56.16      3.51 o 
   6   4   1      425.39      420.61      7.19 o 
   7   4   1      115.90      118.27      3.75 o 
   8   4   1      247.89      239.82      5.60 o 
   9   4   1      183.25      191.32      5.19 o 
  10   4   1      212.73      222.86      6.95 o 
  11   4   1      677.47      699.04     13.10 o 
  12   4   1      388.14      408.11      9.83 o 
  13   4   1       12.97        6.77      3.31 o 
  14   4   1       44.26       41.99      4.78 o 
  15   4   1       44.11       41.78      6.37 o 
   0   5   1      212.85      216.42      4.93 o 
   1   5   1      872.25      856.80      9.12 o 
   2   5   1      694.45      677.22      8.30 o 
   3   5   1     1683.25     1578.89     29.46 o 
   4   5   1     1560.71     1564.86     19.54 o 
   5   5   1      138.17      128.38      5.73 o 
   6   5   1      434.81      424.61      7.44 o 
   7   5   1        7.69        8.43      1.81 o 
   8   5   1       63.36       64.11      3.08 o 
   9   5   1      174.66      171.56      5.46 o 
  10   5   1      198.95      191.23      6.05 o 
  11   5   1      691.80      724.71     13.89 o 
  12   5   1      120.45      120.01      9.31 o 
  13   5   1       53.39       60.54      5.08 o 
  14   5   1       10.06        1.12      4.81 o 
  15   5   1       19.91       11.92      8.44 o 
   1   6   1      425.55      343.91      5.17 o 
   2   6   1     2403.37     2382.16     29.18 o 
   3   6   1      784.26      812.87     11.39 o 
   4   6   1      169.46      166.39      4.48 o 
   5   6   1      348.84      335.13      6.97 o 
   6   6   1      790.23      794.95     11.81 o 
   7   6   1      154.13      152.84      5.93 o 
   8   6   1      214.56      212.26      5.52 o 
   9   6   1      116.41      112.27      4.66 o 
  10   6   1      186.19      206.19      7.38 o 
  11   6   1       82.68       80.96      4.80 o 
  12   6   1       29.90       36.84      4.31 o 
  13   6   1       29.60       24.76      4.01 o 
  14   6   1       10.26        7.96      4.40 o 
  15   6   1       13.10       18.64      6.39 o 
   0   7   1       15.76       12.03      1.75 o 
   1   7   1      583.43      525.69      6.88 o 
   2   7   1       47.91       48.06      2.02 o 
   3   7   1      196.31      206.90      4.56 o 
   4   7   1      770.31      776.38     13.75 o 
   5   7   1        3.97        2.95      1.35 o 
   6   7   1       48.68       59.54      3.32 o 
   7   7   1        6.11        3.40      1.71 o 
   8   7   1        4.76        4.83      2.08 o 
   9   7   1        3.44        4.63      2.23 o 
  10   7   1      300.99      307.48     10.27 o 
  11   7   1       79.38       84.72      5.42 o 
  12   7   1       46.37       46.94      4.72 o 
  13   7   1       36.46       31.89      5.02 o 
  14   7   1        4.92        3.03      4.26 o 
   1   8   1      370.48      365.79      6.50 o 
   2   8   1        1.93        2.63      1.34 o 
   3   8   1      435.38      440.53      7.27 o 
   4   8   1      176.75      194.80      5.03 o 
   5   8   1      582.84      559.74     10.47 o 
   6   8   1      142.77      131.51      6.48 o 
   7   8   1      246.29      240.14      7.34 o 
   8   8   1       47.10       45.49      3.33 o 
   9   8   1      250.19      243.27      7.19 o 
  10   8   1      251.63      256.63      8.65 o 
  11   8   1      130.76      132.17      6.63 o 
  12   8   1       14.16       13.26      4.17 o 
  13   8   1        2.09       -1.48      4.25 o 
  14   8   1        5.13        4.20      4.90 o 
   0   9   1       95.11      104.56      4.07 o 
   1   9   1       76.49       75.44      2.77 o 
   2   9   1       22.63       22.13      2.09 o 
   3   9   1      763.12      807.15     11.39 o 
   4   9   1      129.04      127.80      4.22 o 
   5   9   1      283.87      295.08      6.68 o 
   6   9   1       41.10       36.60      2.90 o 
   7   9   1       45.47       46.47      3.95 o 
   8   9   1       75.74       80.37      4.99 o 
   9   9   1      456.75      447.04     11.42 o 
  10   9   1      405.63      372.88     10.71 o 
  11   9   1      186.70      200.74      8.23 o 
  12   9   1       35.40       47.77      5.66 o 
  13   9   1       59.10       72.29      7.88 o 
   1  10   1        5.51        5.61      1.35 o 
   2  10   1      161.08      175.98      4.93 o 
   3  10   1      151.04      138.41      6.48 o 
   4  10   1       44.70       46.86      3.31 o 
   5  10   1       39.37       37.69      3.36 o 
   6  10   1       20.53       18.65      2.75 o 
   7  10   1       21.02       18.11      3.35 o 
   8  10   1       43.76       47.13      4.41 o 
   9  10   1       44.88       41.69      4.55 o 
  10  10   1      107.43      120.20      6.56 o 
  11  10   1       40.38       45.56      7.57 o 
  12  10   1       58.42       58.71      7.40 o 
   0  11   1       15.10       12.21      2.55 o 
   1  11   1       20.69       25.43      2.20 o 
   2  11   1      201.92      202.98      5.65 o 
   3  11   1      166.57      167.08      5.53 o 
   4  11   1       12.91       19.57      3.21 o 
   5  11   1       11.72        5.95      3.14 o 
   6  11   1      173.34      168.32      6.90 o 
   7  11   1       21.85        9.02      3.89 o 
   8  11   1      219.12      225.34      8.49 o 
   9  11   1        1.33       -1.06      3.18 o 
  10  11   1        0.36        0.64      3.65 o 
  11  11   1       91.69       81.20      8.04 o 
   1  12   1      530.60      525.38     11.18 o 
   2  12   1       20.06       14.00      5.05 o 
   3  12   1       46.06       46.91      3.95 o 
   4  12   1       51.85       50.42      4.66 o 
   5  12   1       68.07       66.78      5.02 o 
   6  12   1       52.73       48.86      4.69 o 
   7  12   1       42.48       45.78      4.69 o 
   8  12   1       35.31       37.02      5.19 o 
   9  12   1       52.97       55.80      6.02 o 
  10  12   1       46.51       44.55      6.59 o 
   0  13   1     2986.22     3278.21     63.34 o 
   1  13   1       17.46       14.25      4.43 o 
   2  13   1      188.66      186.80      8.92 o 
   3  13   1       91.29       86.79      5.17 o 
   4  13   1        8.61        4.61      3.09 o 
   5  13   1       52.00       49.26      4.82 o 
   6  13   1      123.71      120.94      6.46 o 
   7  13   1       48.10       55.62      5.70 o 
   8  13   1       44.58       33.30      5.45 o 
   9  13   1        3.92        8.67      4.82 o 
   1  14   1      407.91      419.08     11.89 o 
   2  14   1      151.10      145.63      8.87 o 
   3  14   1       36.75       46.00      4.40 o 
   4  14   1       20.45       23.16      3.87 o 
   5  14   1       38.97       42.21      5.64 o 
   6  14   1       51.16       63.05      7.25 o 
   7  14   1        9.17       15.86      5.44 o 
   8  14   1        3.29        4.19      5.01 o 
   0  15   1      456.92      483.06     21.00 o 
   1  15   1       14.66       18.02      5.06 o 
   2  15   1       66.73       66.87      8.10 o 
   3  15   1       25.69       27.56      6.08 o 
   4  15   1       22.16       19.13      8.39 o 
   5  15   1        1.76        3.50      4.03 o 
   6  15   1       19.06       19.42      6.20 o 
   1  16   1       43.00       44.50      8.71 o 
   2  16   1       38.66       49.02      9.13 o 
   3  16   1       31.16       37.21      8.35 o 
   0   0   2    14362.82    15496.71    767.87 o 
   2   0   2     4547.30     4543.29     60.25 o 
   4   0   2     3758.14     3692.47     98.10 o 
   6   0   2     5797.62     5949.56     88.70 o 
   8   0   2      310.42      312.16      8.30 o 
  10   0   2      545.46      557.62     14.86 o 
  12   0   2       26.67       15.52      4.28 o 
  14   0   2      514.16      552.89     21.98 o 
   1   1   2    13414.86    14114.34    185.75 o 
   2   1   2     1936.42     1942.06     19.78 o 
   3   1   2    14092.28    14858.28    153.23 o 
   4   1   2     2857.07     2658.81     30.59 o 
   5   1   2     1131.82     1099.34     12.42 o 
   6   1   2      408.05      450.80      9.44 o 
   7   1   2      622.91      662.40      9.29 o 
   8   1   2       59.60       64.22      3.15 o 
   9   1   2      139.42      133.81      3.96 o 
  10   1   2      216.97      211.66      5.75 o 
  11   1   2       30.96       26.94      3.08 o 
  12   1   2       23.37       21.22      3.11 o 
  13   1   2      218.57      215.47     10.33 o 
  14   1   2       33.39       31.99      5.08 o 
  15   1   2        0.09        2.84      4.03 o 
   0   2   2    10954.57    11952.22    142.76 o 
   1   2   2      336.96      318.51      3.86 o 
   2   2   2     8005.06     8471.05     82.48 o 
   3   2   2     3371.57     3226.34     32.40 o 
   4   2   2     2165.15     2272.17     23.44 o 
   5   2   2      111.77      121.15      2.78 o 
   6   2   2      614.31      694.91      9.42 o 
   7   2   2      954.32     1006.36     12.92 o 
   8   2   2     1067.50     1064.32     13.85 o 
   9   2   2       51.05       47.91      2.78 o 
  10   2   2      184.78      187.89      5.38 o 
  11   2   2      490.95      477.48     10.20 o 
  12   2   2        9.35        3.25      2.56 o 
  13   2   2       71.61       66.98      4.99 o 
  14   2   2       27.45       26.42      4.84 o 
  15   2   2       47.83       38.49      5.54 o 
   1   3   2     5729.48     5839.05     57.08 o 
   2   3   2     8933.20     9101.57     88.67 o 
   3   3   2      471.73      558.16      6.91 o 
   4   3   2      240.76      230.78      3.88 o 
   5   3   2      180.69      175.67      7.03 o 
   6   3   2      626.26      590.10      9.14 o 
   7   3   2      638.18      653.53     10.14 o 
   8   3   2      372.01      398.54      7.39 o 
   9   3   2      197.03      191.99      5.14 o 
  10   3   2      302.27      309.35      7.01 o 
  11   3   2      254.54      259.61      7.38 o 
  12   3   2        0.36        1.36      2.43 o 
  13   3   2      151.52      157.46      7.12 o 
  14   3   2       42.40       46.09      5.57 o 
  15   3   2       22.30       20.72      4.95 o 
   0   4   2      215.84      223.34      5.24 o 
   1   4   2      176.60      205.10      3.77 o 
   2   4   2      366.72      398.53      5.37 o 
   3   4   2     1320.98     1496.82     16.08 o 
   4   4   2     2642.18     2621.27     28.65 o 
   5   4   2      641.81      708.44      8.99 o 
   6   4   2      328.37      345.18      7.54 o 
   7   4   2      207.91      198.34      5.30 o 
   8   4   2       88.33       87.66      3.43 o 
   9   4   2       85.09       81.48      3.56 o 
  10   4   2      450.69      469.21      9.05 o 
  11   4   2      367.08      376.79      9.11 o 
  12   4   2       34.28       32.21      4.81 o 
  13   4   2      141.73      148.63      7.85 o 
  14   4   2       42.48       37.51      5.29 o 
  15   4   2       26.27       26.57      5.36 o 
   1   5   2     2152.12     2074.81     20.35 o 
   2   5   2      383.60      338.26      5.82 o 
   3   5   2      621.69      650.89     18.31 o 
   4   5   2     1570.35     1509.82     16.60 o 
   5   5   2      263.79      259.50      4.73 o 
   6   5   2      162.44      165.10      4.32 o 
   7   5   2      357.60      329.35      7.24 o 
   8   5   2      641.65      603.38     10.98 o 
   9   5   2      121.04      121.02      4.78 o 
  10   5   2      550.21      505.19     10.50 o 
  11   5   2      390.51      390.41     10.47 o 
  12   5   2       28.62       31.31      4.56 o 
  13   5   2       11.50       11.14      4.28 o 
  14   5   2      113.09      119.17      7.71 o 
  15   5   2       33.17       39.69      6.59 o 
   0   6   2       94.68      123.88      8.48 o 
   1   6   2      898.29      839.72     10.78 o 
   2   6   2     1283.77     1272.84     17.41 o 
   3   6   2      267.92      242.50      4.59 o 
   4   6   2      346.88      343.09      5.83 o 
   5   6   2       48.40       53.29      2.41 o 
   6   6   2       25.21       24.83      2.54 o 
   7   6   2       55.67       60.41      2.98 o 
   8   6   2      128.82      140.80      5.01 o 
   9   6   2      191.76      195.33      6.18 o 
  10   6   2      257.88      282.30      7.67 o 
  11   6   2       30.88       28.27      3.93 o 
  12   6   2       24.05       23.35      3.95 o 
  13   6   2       15.30       10.28      4.13 o 
  14   6   2       12.23        9.23      4.30 o 
   1   7   2      225.74      273.45      5.10 o 
   2   7   2      390.74      396.02      5.99 o 
   3   7   2      425.77      463.03      7.23 o 
   4   7   2      919.00      945.34     12.47 o 
   5   7   2      130.06      119.21      3.87 o 
   6   7   2       63.71       66.10      3.93 o 
   7   7   2       42.87       41.35      2.70 o 
   8   7   2      145.37      125.13      4.57 o 
   9   7   2       79.00       86.22      4.95 o 
  10   7   2      208.07      226.10      8.13 o 
  11   7   2      206.53      201.61      9.04 o 
  12   7   2       30.37       30.74      4.25 o 
  13   7   2        7.16        3.30      4.31 o 
  14   7   2       69.01       85.90      8.12 o 
   0   8   2      131.21      129.01     13.51 o 
   1   8   2      881.51      891.79     10.54 o 
   2   8   2      140.80      131.55      4.01 o 
   3   8   2     1709.13     1735.36     19.45 o 
   4   8   2      496.12      479.11      8.38 o 
   5   8   2      179.37      173.54      4.75 o 
   6   8   2      100.95       97.89      4.21 o 
   7   8   2      135.33      147.76      5.99 o 
   8   8   2        0.02       -1.16      2.03 o 
   9   8   2       88.40      103.81      5.51 o 
  10   8   2       13.14       14.97      3.56 o 
  11   8   2      272.71      282.31      9.38 o 
  12   8   2       36.49       29.18      5.12 o 
  13   8   2       25.56       18.08      5.21 o 
   1   9   2      122.06      126.84      3.67 o 
   2   9   2      255.25      257.94      5.39 o 
   3   9   2       89.31       85.07      3.10 o 
   4   9   2      152.32      151.44      4.53 o 
   5   9   2       70.39       76.58      3.47 o 
   6   9   2      454.60      454.39      8.71 o 
   7   9   2      102.35      102.71      4.57 o 
   8   9   2       55.23       48.24      4.29 o 
   9   9   2      112.86      110.12      6.33 o 
  10   9   2      138.70      148.25     10.24 o 
  11   9   2      232.50      256.92     13.29 o 
  12   9   2       69.39       63.98      6.29 o 
  13   9   2       30.69       25.18      5.96 o 
   0  10   2        5.60        1.38      2.29 o 
   1  10   2       47.22       41.69      2.67 o 
   2  10   2       76.00       71.66      3.50 o 
   3  10   2        7.17        6.46      1.88 o 
   4  10   2       45.65       48.32      3.34 o 
   5  10   2       76.46       71.87      3.90 o 
   6  10   2       42.22       37.93      4.36 o 
   7  10   2        7.27        4.91      2.86 o 
   8  10   2       82.11       74.07      5.23 o 
   9  10   2       85.24       87.68      5.60 o 
  10  10   2       48.98       58.88      5.92 o 
  11  10   2       10.59       16.10      4.66 o 
  12  10   2      107.98       96.36      8.47 o 
   1  11   2      338.92      353.92      9.39 o 
   2  11   2      464.33      470.77      9.90 o 
   3  11   2      247.82      243.63      7.93 o 
   4  11   2        6.32        7.27      3.02 o 
   5  11   2       71.19       59.76      4.56 o 
   6  11   2       11.89        3.69      3.01 o 
   7  11   2      128.67      107.58      5.96 o 
   8  11   2       27.97       26.30      4.02 o 
   9  11   2        0.95        0.12      3.77 o 
  10  11   2       50.38       51.49      5.79 o 
  11  11   2       22.70       21.95      5.60 o 
   0  12   2      360.70      354.18     12.82 o 
   1  12   2      541.97      565.42     18.83 o 
   2  12   2       90.89       73.23      4.73 o 
   3  12   2      211.40      203.46      7.17 o 
   4  12   2      250.89      243.68      8.48 o 
   5  12   2       46.72       45.40      4.54 o 
   6  12   2       35.56       37.92      4.41 o 
   7  12   2        7.84        1.62      3.01 o 
   8  12   2       61.52       56.54      5.85 o 
   9  12   2        0.46        0.17      5.34 o 
  10  12   2       33.22       26.11      6.53 o 
   1  13   2      150.03      150.99      7.03 o 
   2  13   2      266.10      263.40      8.96 o 
   3  13   2       42.01       35.58      4.08 o 
   4  13   2       48.84       46.51      4.36 o 
   5  13   2       14.58       13.24      4.14 o 
   6  13   2       51.02       60.34      6.05 o 
   7  13   2       33.04       33.91      5.26 o 
   8  13   2        5.03        0.11      4.61 o 
   9  13   2       55.19       55.75      7.28 o 
   0  14   2      168.96      181.34     12.34 o 
   1  14   2       42.07       42.64      5.31 o 
   2  14   2       19.97       22.88      4.72 o 
   3  14   2       27.60       26.74      4.43 o 
   4  14   2       71.16       76.71      6.21 o 
   5  14   2       16.83       15.64      4.23 o 
   6  14   2        8.77       10.92      5.02 o 
   7  14   2       59.73       54.25      7.15 o 
   1  15   2       44.16       54.02      6.19 o 
   2  15   2       30.81       40.22      5.84 o 
   3  15   2       58.62       69.22      6.55 o 
   4  15   2        0.65        0.15      4.08 o 
   5  15   2        6.80        6.15      4.42 o 
   0  16   2       27.31       52.94     12.49 o 
   1  16   2       49.79       74.27      7.91 o 
   2  16   2       30.09       23.48      7.55 o 
   2   0   3    18471.49    19532.75    285.22 o 
   4   0   3     3119.99     3149.12     42.75 o 
   6   0   3     1550.06     1628.25     26.06 o 
   8   0   3      157.06      166.83      6.98 o 
  10   0   3       63.40       64.48      4.36 o 
  12   0   3      198.82      170.55     10.97 o 
  14   0   3      508.54      484.12     20.51 o 
   0   1   3     8433.63     8865.63    151.58 o 
   1   1   3     7449.59     8016.77    111.52 o 
   2   1   3     3687.68     3791.81     37.77 o 
   3   1   3     3260.80     3402.34     33.98 o 
   4   1   3       32.97       37.03      1.67 o 
   5   1   3      955.75      990.89     11.50 o 
   6   1   3        5.14        4.16      0.98 o 
   7   1   3      287.37      267.00      5.47 o 
   8   1   3       32.62       37.02      2.36 o 
   9   1   3      271.10      280.70      6.25 o 
  10   1   3       98.39      106.64      3.82 o 
  11   1   3       57.15       59.66      3.77 o 
  12   1   3       75.19       61.51      5.37 o 
  13   1   3      282.91      258.19     10.05 o 
  14   1   3       11.51        7.20      4.15 o 
  15   1   3       62.97       64.67      6.47 o 
   1   2   3     6921.67     7033.01     83.84 o 
   2   2   3    12941.22    13417.74    139.15 o 
   3   2   3     1020.87     1155.89     12.45 o 
   4   2   3     1423.26     1517.03     15.39 o 
   5   2   3      123.64      118.54      5.01 o 
   6   2   3      785.51      801.80     11.30 o 
   7   2   3      619.74      612.41      8.91 o 
   8   2   3        8.43        8.22      1.51 o 
   9   2   3      159.89      171.12      4.91 o 
  10   2   3      432.06      402.34      8.26 o 
  11   2   3      180.39      176.52      6.91 o 
  12   2   3      117.39      117.36      6.70 o 
  13   2   3       59.09       61.30      5.75 o 
  14   2   3      133.43      135.67     11.72 o 
  15   2   3       26.01       23.95      5.23 o 
   0   3   3     2317.35     2202.33     40.30 o 
   1   3   3     6078.58     5977.81     58.55 o 
   2   3   3     2925.99     2818.25     30.11 o 
   3   3   3      539.53      508.99      6.03 o 
   4   3   3      439.49      482.67      6.35 o 
   5   3   3      155.35      136.77      3.28 o 
   6   3   3      612.75      575.56     10.65 o 
   7   3   3      148.72      133.58      3.64 o 
   8   3   3      512.17      489.42      8.54 o 
   9   3   3      150.12      147.23      5.13 o 
  10   3   3      320.49      322.81      9.06 o 
  11   3   3      219.67      218.89      7.57 o 
  12   3   3      223.82      228.28      9.26 o 
  13   3   3        2.88        8.45      3.80 o 
  14   3   3       38.77       36.99      5.35 o 
  15   3   3       19.09       10.34      4.47 o 
   1   4   3     1641.36     1633.53     18.35 o 
   2   4   3      193.19      209.22      3.79 o 
   3   4   3      461.15      514.88      6.63 o 
   4   4   3     1150.14     1084.16     12.40 o 
   5   4   3     2269.34     2312.50     27.62 o 
   6   4   3     1494.44     1541.87     18.47 o 
   7   4   3       54.63       53.06      2.51 o 
   8   4   3      493.20      497.27      8.22 o 
   9   4   3      236.29      226.58      5.82 o 
  10   4   3      394.61      366.00     14.49 o 
  11   4   3       46.84       41.64      4.17 o 
  12   4   3      143.66      146.36      8.81 o 
  13   4   3        8.40        7.36      3.91 o 
  14   4   3        8.66        7.53      4.05 o 
  15   4   3       35.43       35.87      5.81 o 
   0   5   3     1880.88     1888.90     30.09 o 
   1   5   3       64.55       60.05      2.49 o 
   2   5   3      247.07      244.46      4.45 o 
   3   5   3     1821.20     1941.31     21.81 o 
   4   5   3      943.21     1107.15     27.10 o 
   5   5   3     1496.37     1507.65     20.09 o 
   6   5   3      288.50      266.38      5.31 o 
   7   5   3       24.60       26.33      2.20 o 
   8   5   3      332.65      326.17      8.20 o 
   9   5   3     1028.64     1018.75     15.19 o 
  10   5   3      517.79      520.69     12.10 o 
  11   5   3      130.93      128.70      6.85 o 
  12   5   3        5.72        5.80      3.64 o 
  13   5   3        7.90        0.71      3.74 o 
  14   5   3        3.45       -2.18      3.66 o 
   1   6   3      548.63      626.13     18.40 o 
   2   6   3     2197.88     2207.69     35.71 o 
   3   6   3      357.90      339.59      6.31 o 
   4   6   3      313.51      310.02      5.55 o 
   5   6   3       53.31       59.15      2.69 o 
   6   6   3       60.91       49.52      3.02 o 
   7   6   3      111.65      107.46      3.82 o 
   8   6   3      443.45      453.64      8.60 o 
   9   6   3      236.92      254.09      9.80 o 
  10   6   3      239.92      238.92      8.23 o 
  11   6   3       52.46       46.06      4.42 o 
  12   6   3       91.47       79.06      6.14 o 
  13   6   3        8.66        5.62      3.97 o 
  14   6   3       60.55       81.60      6.96 o 
   0   7   3      276.16      294.21      8.84 o 
   1   7   3      268.71      284.57      5.65 o 
   2   7   3      651.57      633.93     10.72 o 
   3   7   3      336.48      301.09      8.18 o 
   4   7   3      158.20      155.31      3.89 o 
   5   7   3       54.75       59.25      2.61 o 
   6   7   3        7.90        3.39      1.51 o 
   7   7   3      108.58       93.31      3.75 o 
   8   7   3      401.19      385.72      7.98 o 
   9   7   3      169.34      195.16      7.30 o 
  10   7   3      456.24      471.11     11.92 o 
  11   7   3       23.20       28.67      4.73 o 
  12   7   3        0.22       -1.51      3.58 o 
  13   7   3       65.08       62.37      6.33 o 
  14   7   3        4.72        7.54      5.07 o 
   1   8   3      464.17      443.65      7.31 o 
   2   8   3      114.26      111.56      4.42 o 
   3   8   3      182.96      200.33      7.45 o 
   4   8   3      879.51      933.43     13.70 o 
   5   8   3       81.52       84.02      3.85 o 
   6   8   3      113.66      107.94      3.97 o 
   7   8   3       89.28       87.13      3.80 o 
   8   8   3        0.89       -0.11      3.07 o 
   9   8   3      316.01      326.90      9.58 o 
  10   8   3      122.59      130.82      7.42 o 
  11   8   3       12.99       18.51      4.34 o 
  12   8   3        1.14        0.48      3.77 o 
  13   8   3       54.27       52.99      6.19 o 
   0   9   3      519.66      531.02     12.30 o 
   1   9   3       34.09       33.79      2.35 o 
   2   9   3      456.33      466.20      8.47 o 
   3   9   3      210.82      213.39      5.51 o 
   4   9   3       92.24      102.94      3.68 o 
   5   9   3      435.20      450.03      9.46 o 
   6   9   3      138.44      145.65      5.49 o 
   7   9   3      162.26      176.37      7.57 o 
   8   9   3      145.21      149.78      6.55 o 
   9   9   3      152.90      154.45      6.87 o 
  10   9   3       37.88       41.48      5.16 o 
  11   9   3      123.96      124.21      7.56 o 
  12   9   3       26.87       24.70      5.15 o 
   1  10   3      463.63      466.07      9.17 o 
   2  10   3      176.60      182.85      5.27 o 
   3  10   3      263.83      280.15      6.76 o 
   4  10   3        3.74        4.36      2.20 o 
   5  10   3       67.88       68.64      5.68 o 
   6  10   3      291.65      272.93      8.59 o 
   7  10   3       94.66      101.55      5.62 o 
   8  10   3      152.29      154.55      8.39 o 
   9  10   3       55.35       56.68      5.65 o 
  10  10   3       10.08       12.14      4.19 o 
  11  10   3       41.44       49.97      5.87 o 
  12  10   3       14.77       13.43      5.33 o 
   0  11   3      195.31      214.23     10.14 o 
   1  11   3       29.50       31.04      3.61 o 
   2  11   3      210.81      199.13      6.53 o 
   3  11   3      408.60      411.15      9.66 o 
   4  11   3      222.92      243.73      9.81 o 
   5  11   3       75.14       82.80      5.19 o 
   6  11   3        0.32        1.08      3.08 o 
   7  11   3      110.14       98.12      6.51 o 
   8  11   3       65.37       63.51      5.94 o 
   9  11   3       19.85       19.88      4.89 o 
  10  11   3        5.22        7.12      4.10 o 
  11  11   3       30.47       45.43      5.98 o 
   1  12   3      165.35      158.12      6.80 o 
   2  12   3       30.51       27.07      3.68 o 
   3  12   3      140.31      153.20      6.16 o 
   4  12   3      176.59      187.49      8.49 o 
   5  12   3       82.01       81.44      8.53 o 
   6  12   3       50.62       47.30      5.37 o 
   7  12   3       21.21       25.29      4.69 o 
   8  12   3        6.73       11.08      4.23 o 
   9  12   3        4.71       -1.97      3.76 o 
  10  12   3       11.55       15.61      5.50 o 
   0  13   3        8.07       -3.40      4.82 o 
   1  13   3        7.92        7.68      3.88 o 
   2  13   3      124.63      134.00      7.46 o 
   3  13   3       18.94       22.08      4.03 o 
   4  13   3       50.56       55.35      4.95 o 
   5  13   3        5.01       -0.10      3.56 o 
   6  13   3      119.59       93.41      6.82 o 
   7  13   3        2.31        3.11      3.92 o 
   8  13   3       57.30       53.69      9.93 o 
   1  14   3       43.17       57.34      9.18 o 
   2  14   3       22.62       31.10      5.19 o 
   3  14   3       44.35       54.78      5.99 o 
   4  14   3       37.76       37.11      4.95 o 
   5  14   3       35.42       34.22      4.84 o 
   6  14   3       25.06       26.60      5.24 o 
   7  14   3       14.54       24.21      5.20 o 
   0  15   3      161.50      156.33     12.48 o 
   1  15   3       30.45       30.78      5.60 o 
   2  15   3       39.22       45.81      6.05 o 
   3  15   3        8.67       11.99      4.90 o 
   4  15   3        9.16       12.14      4.15 o 
   5  15   3       11.63       12.70      4.25 o 
   0   0   4     5467.73     5619.81    145.95 o 
   2   0   4      729.98      783.07     14.73 o 
   4   0   4     8056.09     8412.47    109.96 o 
   6   0   4      237.53      254.75      6.80 o 
   8   0   4      223.75      244.11      7.20 o 
  10   0   4       43.36       44.85      3.90 o 
  12   0   4      181.53      169.00     11.20 o 
  14   0   4      118.48      121.47     10.82 o 
   1   1   4       19.87       17.07      1.54 o 
   2   1   4      114.44      130.16     10.74 o 
   3   1   4      475.80      492.15      6.04 o 
   4   1   4      854.16      844.28     13.79 o 
   5   1   4     1026.78     1077.68     12.26 o 
   6   1   4      434.04      415.61      7.01 o 
   7   1   4       36.18       37.54      2.21 o 
   8   1   4      131.31      122.10      3.61 o 
   9   1   4       11.26        9.62      1.79 o 
  10   1   4      117.68      131.06      5.19 o 
  11   1   4       84.36       82.30      5.47 o 
  12   1   4       12.62        8.58      3.72 o 
  13   1   4        0.78        3.09      4.44 o 
  14   1   4       77.81       72.52      6.36 o 
  15   1   4       32.89       35.79      5.51 o 
   0   2   4     2207.04     2148.09     37.94 o 
   1   2   4      424.46      432.93      7.20 o 
   2   2   4      507.99      483.87     14.94 o 
   3   2   4     1046.97     1011.46     17.60 o 
   4   2   4     1832.48     1878.48     24.40 o 
   5   2   4      106.65       91.96      3.15 o 
   6   2   4      261.47      294.46      4.92 o 
   7   2   4      106.36      110.98      3.32 o 
   8   2   4      166.72      178.54      5.87 o 
   9   2   4       38.78       36.33      2.58 o 
  10   2   4       47.37       46.74      3.70 o 
  11   2   4       12.60        7.85      3.33 o 
  12   2   4      195.27      189.89      8.36 o 
  13   2   4      216.34      220.88      9.41 o 
  14   2   4       41.01       52.39      5.77 o 
  15   2   4        8.21       12.89      6.67 o 
   1   3   4      875.85      886.24      9.81 o 
   2   3   4      881.92      864.43      9.75 o 
   3   3   4      662.56      673.48      8.59 o 
   4   3   4      506.08      459.55      6.29 o 
   5   3   4      177.31      165.64      3.27 o 
   6   3   4     1031.83      961.84     15.30 o 
   7   3   4        7.52       10.37      1.46 o 
   8   3   4      108.00      121.78      4.36 o 
   9   3   4      215.59      232.55      5.79 o 
  10   3   4      198.76      170.01      6.47 o 
  11   3   4       45.58       39.49      4.53 o 
  12   3   4       57.41       53.52      5.25 o 
  13   3   4       10.58       11.37      5.62 o 
  14   3   4       44.91       51.21      6.74 o 
  15   3   4        2.05        9.80      5.48 o 
   0   4   4     5110.33     5407.99     91.03 o 
   1   4   4     1676.81     1730.80     18.23 o 
   2   4   4     1384.07     1453.33     16.61 o 
   3   4   4      932.50      935.54     10.98 o 
   4   4   4       62.45       72.96      2.33 o 
   5   4   4     1292.54     1352.02     16.20 o 
   6   4   4      463.55      444.70      6.67 o 
   7   4   4      291.12      293.38      6.63 o 
   8   4   4       33.92       39.08      2.84 o 
   9   4   4      109.08      124.82      4.19 o 
  10   4   4      244.72      247.17      8.31 o 
  11   4   4       92.99       78.81      5.73 o 
  12   4   4       91.34      103.06      6.48 o 
  13   4   4      117.34      119.88      7.42 o 
  14   4   4       33.05       37.23      5.44 o 
   1   5   4     1722.94     1630.47     18.95 o 
   2   5   4      366.22      409.55      6.43 o 
   3   5   4      384.44      387.42      6.21 o 
   4   5   4      357.39      364.31      6.19 o 
   5   5   4      769.26      739.71     11.33 o 
   6   5   4      820.49      791.62     13.69 o 
   7   5   4      152.71      156.96      5.58 o 
   8   5   4      135.03      151.36      4.80 o 
   9   5   4      749.22      769.74     13.72 o 
  10   5   4      290.12      279.73      9.74 o 
  11   5   4       14.46        7.13      3.72 o 
  12   5   4        4.59        5.61      4.15 o 
  13   5   4        5.75        5.36      4.24 o 
  14   5   4        2.61        3.87      3.99 o 
   0   6   4      146.68      147.65      8.32 o 
   1   6   4      180.61      183.79      5.20 o 
   2   6   4      517.92      518.56     13.61 o 
   3   6   4      443.21      444.46      7.01 o 
   4   6   4      106.68       96.00      4.78 o 
   5   6   4      198.95      219.81      6.26 o 
   6   6   4      165.85      146.22      4.44 o 
   7   6   4       75.86       67.78      4.04 o 
   8   6   4      186.46      189.76      7.27 o 
   9   6   4       40.32       30.63      3.80 o 
  10   6   4      662.63      655.30     23.87 o 
  11   6   4       50.00       46.43      5.09 o 
  12   6   4       20.84       21.02      4.49 o 
  13   6   4        1.03        7.48      4.08 o 
  14   6   4       22.73       23.35      5.83 o 
   1   7   4       92.75       79.20      3.98 o 
   2   7   4       19.39       23.20      1.92 o 
   3   7   4      413.44      413.34      7.22 o 
   4   7   4       93.98       94.40      3.74 o 
   5   7   4       56.46       48.24      3.06 o 
   6   7   4      381.23      381.73      8.33 o 
   7   7   4     1167.25     1124.94     19.60 o 
   8   7   4      264.60      251.93      8.16 o 
   9   7   4      224.56      227.46      9.05 o 
  10   7   4      281.17      295.25     10.62 o 
  11   7   4       20.17       19.57      4.36 o 
  12   7   4        2.10        6.42      3.64 o 
  13   7   4       45.85       53.08      5.90 o 
   0   8   4       40.82       38.26      3.55 o 
   1   8   4        9.77        9.23      2.05 o 
   2   8   4       32.10       24.06      2.20 o 
   3   8   4      112.50      110.27      4.69 o 
   4   8   4      149.58      144.87      5.43 o 
   5   8   4       24.40       27.58      2.89 o 
   6   8   4        1.77        3.47      2.34 o 
   7   8   4      345.03      344.56      9.47 o 
   8   8   4      289.11      295.20     10.06 o 
   9   8   4      470.44      496.24     13.76 o 
  10   8   4      158.16      178.00     13.18 o 
  11   8   4       11.57        6.14      4.06 o 
  12   8   4       29.87       35.78      5.35 o 
  13   8   4       10.58        6.96      5.45 o 
   1   9   4       13.72       14.34      2.05 o 
   2   9   4        2.61        3.08      1.54 o 
   3   9   4      382.04      372.60     17.45 o 
   4   9   4      307.47      282.41      6.91 o 
   5   9   4      431.00      419.44      9.22 o 
   6   9   4      189.58      197.72      7.16 o 
   7   9   4       73.94       64.29      5.35 o 
   8   9   4      196.66      203.38      8.74 o 
   9   9   4       22.86       19.20      4.39 o 
  10   9   4      109.34      102.55      7.26 o 
  11   9   4       15.65       16.62      4.50 o 
  12   9   4        0.03       -0.71      3.97 o 
   0  10   4      438.77      467.98     16.16 o 
   1  10   4       73.80       74.86      3.93 o 
   2  10   4      144.31      153.23      5.97 o 
   3  10   4      180.61      178.94      6.06 o 
   4  10   4      108.24      115.24      5.51 o 
   5  10   4       91.96       87.39      5.71 o 
   6  10   4      118.75      103.38      7.29 o 
   7  10   4       11.76       13.63      3.94 o 
   8  10   4       55.75       61.33      6.67 o 
   9  10   4       47.07       60.62      5.71 o 
  10  10   4       20.50       18.97      5.18 o 
  11  10   4       58.72       52.33      6.05 o 
   1  11   4        4.55        6.05      3.56 o 
   2  11   4      138.95      131.26      6.27 o 
   3  11   4       32.52       35.74      3.96 o 
   4  11   4      208.97      201.03      8.39 o 
   5  11   4       82.44       83.02      5.87 o 
   6  11   4       57.76       52.18      7.61 o 
   7  11   4        0.97        1.39      3.28 o 
   8  11   4        6.32        5.23      3.61 o 
   9  11   4       14.70       21.17      4.66 o 
  10  11   4       34.76       49.23      5.85 o 
   0  12   4       77.08       67.10      7.70 o 
   1  12   4      156.08      142.14      7.28 o 
   2  12   4      161.92      170.81      9.27 o 
   3  12   4       87.99       80.88      5.40 o 
   4  12   4       37.83       36.05      4.40 o 
   5  12   4       66.41       70.68      5.76 o 
   6  12   4        7.02        2.47      5.42 o 
   7  12   4       14.91        8.19      4.25 o 
   8  12   4       10.72        3.14      4.74 o 
   9  12   4        4.33        3.44      3.96 o 
   1  13   4       27.31       36.89      5.00 o 
   2  13   4        8.38       12.38      4.15 o 
   3  13   4       32.86       24.52      4.13 o 
   4  13   4       17.76       14.49      3.82 o 
   5  13   4       11.90        5.87      3.54 o 
   6  13   4       11.25       12.51      4.23 o 
   7  13   4        1.37        4.01      3.84 o 
   8  13   4        3.24        0.86      3.94 o 
   0  14   4      185.39      168.15     12.41 o 
   1  14   4       47.41       46.71      5.62 o 
   2  14   4        4.71        1.90      4.04 o 
   3  14   4       20.20       33.98      5.26 o 
   4  14   4       36.74       42.70      7.54 o 
   5  14   4       26.17       24.08      4.45 o 
   6  14   4        4.53        4.69      4.20 o 
   1  15   4       33.27       38.93      5.80 o 
   2  15   4       15.59       12.39      4.69 o 
   3  15   4        5.14        4.92      4.54 o 
   2   0   5      172.06      181.51      5.28 o 
   4   0   5       20.56       13.75      2.59 o 
   6   0   5       20.48       20.34      2.38 o 
   8   0   5      164.42      167.69      6.85 o 
  10   0   5       47.47       50.06      6.10 o 
  12   0   5       80.96       66.29     14.37 o 
  14   0   5       75.47       67.61      9.07 o 
   0   1   5        3.30        5.00      1.91 o 
   1   1   5       81.34       83.30      1.77 o 
   2   1   5      158.60      167.74      4.00 o 
   3   1   5      527.36      521.12      7.26 o 
   4   1   5      429.93      437.49      7.31 o 
   5   1   5     1145.50     1197.98     16.60 o 
   6   1   5      327.16      337.08      8.20 o 
   7   1   5      159.10      150.92      4.32 o 
   8   1   5      349.47      320.53      6.43 o 
   9   1   5      144.34      138.06      4.41 o 
  10   1   5      124.17      122.86      6.21 o 
  11   1   5       65.23       62.63      5.10 o 
  12   1   5       26.38       24.56      4.66 o 
  13   1   5        6.71        8.09      3.73 o 
  14   1   5       38.69       41.03      5.41 o 
   1   2   5      533.40      532.18     11.80 o 
   2   2   5     1082.83     1022.10     17.48 o 
   3   2   5      547.85      586.82      8.94 o 
   4   2   5      901.38      891.58     11.19 o 
   5   2   5     1761.39     1761.84     20.25 o 
   6   2   5      197.62      190.13      5.94 o 
   7   2   5      371.96      393.71      6.71 o 
   8   2   5      127.79      126.40      4.13 o 
   9   2   5       87.52       85.58      3.61 o 
  10   2   5        7.44        1.65      2.73 o 
  11   2   5        9.15        5.77      3.12 o 
  12   2   5       25.26       21.03      4.28 o 
  13   2   5       87.51       88.76      6.54 o 
  14   2   5       44.68       51.01      6.14 o 
   0   3   5     1583.88     1578.66     26.64 o 
   1   3   5      503.13      479.26     10.43 o 
   2   3   5     3470.91     3415.68     49.84 o 
   3   3   5     2111.71     2194.52     27.95 o 
   4   3   5      401.86      393.32     10.24 o 
   5   3   5      330.28      320.89      6.08 o 
   6   3   5      219.80      227.49      4.68 o 
   7   3   5      223.68      225.72      6.07 o 
   8   3   5      142.05      130.62      4.57 o 
   9   3   5       12.41        7.46      2.36 o 
  10   3   5      147.06      149.50      8.29 o 
  11   3   5       89.63       87.47      5.86 o 
  12   3   5        7.63        5.43      3.33 o 
  13   3   5       20.96       14.25      4.21 o 
  14   3   5       12.65       13.61      4.60 o 
   1   4   5      591.31      590.62      9.67 o 
   2   4   5      941.07      866.06     10.15 o 
   3   4   5     1272.85     1334.55     18.61 o 
   4   4   5     1236.19     1253.01     16.75 o 
   5   4   5      501.26      462.37      8.58 o 
   6   4   5       29.15       28.22      2.00 o 
   7   4   5      316.19      330.12      6.68 o 
   8   4   5       15.85       14.07      2.18 o 
   9   4   5      108.82      114.07      5.99 o 
  10   4   5       15.20        9.08      5.00 o 
  11   4   5       32.62       27.87      4.24 o 
  12   4   5       33.59       39.50      4.86 o 
  13   4   5       50.06       58.69      5.81 o 
  14   4   5        4.06        3.54      3.80 o 
   0   5   5     1291.63     1327.89     30.46 o 
   1   5   5       34.87       42.64      1.82 o 
   2   5   5       73.35       64.20      2.26 o 
   3   5   5     1277.12     1269.44     21.88 o 
   4   5   5      159.35      183.26      4.64 o 
   5   5   5      163.03      162.05      4.02 o 
   6   5   5      120.81      125.33      4.27 o 
   7   5   5       13.14       16.18      2.10 o 
   8   5   5      759.67      774.61     13.30 o 
   9   5   5      641.76      651.53     15.32 o 
  10   5   5       49.95       50.11      4.96 o 
  11   5   5        3.02        1.91      3.25 o 
  12   5   5       33.61       26.39      4.57 o 
  13   5   5        7.34        4.23      3.90 o 
   1   6   5       69.37       67.29      2.25 o 
   2   6   5      182.02      191.78      4.15 o 
   3   6   5       54.75       57.12      2.47 o 
   4   6   5       64.98       79.33      2.87 o 
   5   6   5      290.87      308.50      7.07 o 
   6   6   5      157.97      145.67      4.59 o 
   7   6   5      985.28     1022.95     16.91 o 
   8   6   5       21.72       16.42      3.21 o 
   9   6   5      406.48      409.87     12.03 o 
  10   6   5      312.79      303.55     10.37 o 
  11   6   5       19.93       15.34      3.86 o 
  12   6   5       71.99       76.08      6.31 o 
  13   6   5       35.49       53.25      7.84 o 
   0   7   5      450.72      466.67     12.04 o 
   1   7   5      160.75      156.71      3.71 o 
   2   7   5       57.94       53.78      2.45 o 
   3   7   5       12.97       12.56      1.49 o 
   4   7   5        8.76        7.53      1.64 o 
   5   7   5      128.65      133.71      4.31 o 
   6   7   5      119.84      127.69      4.52 o 
   7   7   5      516.95      514.73     11.39 o 
   8   7   5       40.44       30.11      4.44 o 
   9   7   5       98.61       93.17      7.92 o 
  10   7   5        1.91       -0.83      3.52 o 
  11   7   5        0.53        4.61      3.51 o 
  12   7   5        5.65        5.81      4.31 o 
  13   7   5        3.27        3.52      4.01 o 
   1   8   5      331.78      358.68      9.23 o 
   2   8   5      217.07      213.65      4.89 o 
   3   8   5       64.87       58.80      2.92 o 
   4   8   5       47.08       44.21      2.53 o 
   5   8   5      282.17      260.33      6.80 o 
   6   8   5      159.74      175.22      6.56 o 
   7   8   5     1352.25     1391.40     26.77 o 
   8   8   5       86.80       94.44      6.24 o 
   9   8   5      364.98      370.12     14.88 o 
  10   8   5       60.96       78.66      6.18 o 
  11   8   5       25.96       30.58      5.05 o 
  12   8   5        7.18        7.78      5.54 o 
   0   9   5      229.48      225.48     10.88 o 
   1   9   5      526.06      521.77     10.12 o 
   2   9   5      311.04      322.81      6.51 o 
   3   9   5       87.93       83.84      3.72 o 
   4   9   5        4.84        1.41      2.18 o 
   5   9   5      590.94      550.97     13.87 o 
   6   9   5      410.07      414.21     11.91 o 
   7   9   5       25.92       26.41      5.29 o 
   8   9   5       50.02       51.38      5.17 o 
   9   9   5        6.90        0.13      3.41 o 
  10   9   5       14.09        8.45      4.08 o 
  11   9   5        1.70       -0.12      3.84 o 
   1  10   5      409.03      385.94     14.87 o 
   2  10   5       62.53       64.62      4.41 o 
   3  10   5       93.52       82.12      4.90 o 
   4  10   5      119.39      115.37      6.32 o 
   5  10   5       95.77       87.70      5.88 o 
   6  10   5      234.95      237.95      9.17 o 
   7  10   5       20.36       18.89      4.06 o 
   8  10   5       86.69      100.96      6.66 o 
   9  10   5        5.91        3.17      3.79 o 
  10  10   5       45.56       51.59      5.78 o 
   0  11   5      364.46      356.64     15.39 o 
   1  11   5       14.83       11.34      3.51 o 
   2  11   5       28.89       20.86      3.98 o 
   3  11   5       30.89       28.21      3.89 o 
   4  11   5        2.63       -1.02      2.81 o 
   5  11   5        4.80        8.39      3.63 o 
   6  11   5       16.75        7.48      3.80 o 
   7  11   5       54.29       48.99      5.40 o 
   8  11   5        8.62        4.78      3.74 o 
   9  11   5       36.71       34.52      5.10 o 
   1  12   5       56.17       59.80      5.27 o 
   2  12   5      103.02       94.68      6.22 o 
   3  12   5       15.30       21.63      3.75 o 
   4  12   5       14.57        6.44      3.18 o 
   5  12   5       13.46       10.69      4.05 o 
   6  12   5       98.60      103.81      6.96 o 
   7  12   5        1.07        0.61      3.66 o 
   8  12   5       20.33       19.43      6.57 o 
   0  13   5       12.24       11.81      5.27 o 
   1  13   5       44.99       46.16      5.21 o 
   2  13   5        7.86       -1.22      3.53 o 
   3  13   5       34.92       23.70      4.60 o 
   4  13   5      117.58      123.15      6.66 o 
   5  13   5        6.21        5.80      3.64 o 
   6  13   5       18.60       12.63      4.45 o 
   7  13   5        0.19       -0.92      3.74 o 
   1  14   5        9.36       11.72      4.34 o 
   2  14   5       38.51       39.86      5.45 o 
   3  14   5        4.88        0.13      4.91 o 
   4  14   5        3.81        6.57      3.81 o 
   5  14   5        5.90        9.18      4.60 o 
   0   0   6      282.64      329.66     10.30 o 
   2   0   6      368.33      387.04      7.64 o 
   4   0   6      794.86      762.89     14.24 o 
   6   0   6      236.91      252.30      8.89 o 
   8   0   6       25.33       26.01      3.40 o 
  10   0   6      481.25      434.14     16.63 o 
  12   0   6      317.83      294.44     14.86 o 
  14   0   6      224.02      260.23     15.26 o 
   1   1   6      362.83      366.96      5.50 o 
   2   1   6      364.83      332.29      5.08 o 
   3   1   6      228.98      226.07      4.06 o 
   4   1   6      186.00      199.73      3.78 o 
   5   1   6      106.06      104.09      3.29 o 
   6   1   6      107.74      113.47      3.32 o 
   7   1   6      128.86      130.05      3.98 o 
   8   1   6       13.35        8.45      1.90 o 
   9   1   6       51.07       51.00      4.16 o 
  10   1   6       11.02        9.63      3.23 o 
  11   1   6      367.65      340.33     10.91 o 
  12   1   6       10.84        7.56      3.70 o 
  13   1   6       59.33       70.38      6.02 o 
  14   1   6       99.28      111.44      7.55 o 
   0   2   6      542.27      609.28     11.50 o 
   1   2   6      517.09      522.28     12.32 o 
   2   2   6      340.50      338.91      6.23 o 
   3   2   6      264.40      253.87      5.43 o 
   4   2   6      377.93      377.58      7.13 o 
   5   2   6      111.48      109.13      3.04 o 
   6   2   6      168.02      168.48      4.01 o 
   7   2   6       51.97       50.98      2.84 o 
   8   2   6       29.34       23.70      2.53 o 
   9   2   6       49.59       46.42      4.11 o 
  10   2   6       32.51       31.03      5.07 o 
  11   2   6       34.47       29.42      4.22 o 
  12   2   6       45.95       50.68      5.20 o 
  13   2   6      109.87      104.26      7.68 o 
   1   3   6      622.97      630.41      8.59 o 
   2   3   6      267.89      234.71      5.96 o 
   3   3   6      144.68      150.15     10.06 o 
   4   3   6      451.46      439.81      7.48 o 
   5   3   6      397.95      403.07      7.80 o 
   6   3   6       85.50       84.33      3.33 o 
   7   3   6       86.89       90.26      3.45 o 
   8   3   6       57.01       48.81      3.40 o 
   9   3   6       93.88       92.00      5.38 o 
  10   3   6       19.57       17.53      3.51 o 
  11   3   6       45.97       33.82      6.15 o 
  12   3   6       48.26       47.25      5.11 o 
  13   3   6       42.49       38.98      5.20 o 
   0   4   6      156.98      154.43      4.77 o 
   1   4   6      828.00      807.10     11.30 o 
   2   4   6      377.74      376.48      6.55 o 
   3   4   6      869.72      862.41     14.51 o 
   4   4   6      216.80      232.14      4.76 o 
   5   4   6      218.20      226.94      4.70 o 
   6   4   6      550.19      541.58      8.89 o 
   7   4   6       27.63       29.53      2.51 o 
   8   4   6       92.32       88.95      4.38 o 
   9   4   6      177.90      163.00      8.20 o 
  10   4   6       88.06       79.43      5.53 o 
  11   4   6       21.61       20.71      3.96 o 
  12   4   6       23.43       15.60      4.16 o 
  13   4   6       31.43       31.65      5.02 o 
   1   5   6      150.29      139.87      3.30 o 
   2   5   6       35.45       30.71      1.67 o 
   3   5   6      588.23      600.66      8.50 o 
   4   5   6      374.30      368.35      6.64 o 
   5   5   6      444.18      429.35      7.49 o 
   6   5   6       52.46       53.02      2.65 o 
   7   5   6     1000.70     1022.80     17.71 o 
   8   5   6      314.65      305.61      8.28 o 
   9   5   6       44.63       53.76      4.81 o 
  10   5   6       17.13        7.39      3.54 o 
  11   5   6       13.66       16.33      3.99 o 
  12   5   6        9.56       14.24      4.04 o 
  13   5   6        1.76        3.21      3.92 o 
   0   6   6      207.95      206.84      6.95 o 
   1   6   6       49.44       61.19      2.74 o 
   2   6   6       69.80       74.71      2.55 o 
   3   6   6       69.61       70.62      3.26 o 
   4   6   6        8.31       12.72      1.87 o 
   5   6   6       31.55       31.34      2.22 o 
   6   6   6      418.96      431.16      9.50 o 
   7   6   6      503.95      551.25     11.50 o 
   8   6   6       63.72       61.21      6.43 o 
   9   6   6        1.28        2.80      3.28 o 
  10   6   6       27.17       22.03      4.09 o 
  11   6   6       66.58       71.64      5.75 o 
  12   6   6        2.60       -0.45      3.61 o 
   1   7   6        7.62        9.80      1.62 o 
   2   7   6       74.69       88.09      3.07 o 
   3   7   6      260.60      273.75      6.30 o 
   4   7   6      164.03      171.00      5.23 o 
   5   7   6      257.65      241.42      7.00 o 
   6   7   6      229.19      240.16      7.10 o 
   7   7   6     1442.54     1526.68     28.27 o 
   8   7   6       98.91       99.51      9.39 o 
   9   7   6      167.93      154.87      7.63 o 
  10   7   6       35.93       30.10      4.57 o 
  11   7   6       65.57       59.60      5.65 o 
  12   7   6       31.04       34.19      5.23 o 
   0   8   6      114.29      110.00      5.53 o 
   1   8   6       67.19       65.35      3.15 o 
   2   8   6       55.98       54.22      3.92 o 
   3   8   6      137.57      126.10      4.67 o 
   4   8   6      129.78      121.74      6.00 o 
   5   8   6       25.21       26.12      3.13 o 
   6   8   6       85.57      100.00      6.62 o 
   7   8   6       90.39       87.90      5.95 o 
   8   8   6      277.68      285.47     10.21 o 
   9   8   6       44.00       46.68      5.03 o 
  10   8   6       23.34       23.01      4.48 o 
  11   8   6       23.05       21.26      4.70 o 
   1   9   6       21.71       15.95      2.63 o 
   2   9   6       29.04       32.09      3.42 o 
   3   9   6      209.85      225.47      6.42 o 
   4   9   6      267.51      254.91     11.15 o 
   5   9   6      148.28      156.88      7.16 o 
   6   9   6      344.65      344.75     10.81 o 
   7   9   6       22.41       22.84      4.25 o 
   8   9   6       20.10       21.54      4.30 o 
   9   9   6       87.84       92.57      6.49 o 
  10   9   6      112.65      130.33      7.74 o 
   0  10   6      109.27       90.08      9.61 o 
   1  10   6       34.29       35.16      4.10 o 
   2  10   6      252.99      230.09      8.54 o 
   3  10   6       87.36       78.17      4.95 o 
   4  10   6       52.79       44.66      4.19 o 
   5  10   6      139.43      136.90      7.02 o 
   6  10   6       16.65       16.18      3.93 o 
   7  10   6       83.31       76.48      5.94 o 
   8  10   6        9.26        9.49      4.03 o 
   9  10   6       16.04       17.82      4.34 o 
   1  11   6       84.26       84.18      5.59 o 
   2  11   6       29.99       32.89      4.34 o 
   3  11   6       42.24       39.51      4.06 o 
   4  11   6        3.00       -2.55      2.55 o 
   5  11   6       30.29       32.10      4.47 o 
   6  11   6       17.04       14.35      4.09 o 
   7  11   6       52.93       52.35      5.50 o 
   8  11   6        6.44       16.14      4.15 o 
   0  12   6       69.19       53.64      7.34 o 
   1  12   6       69.62       68.40      5.47 o 
   2  12   6        5.44        4.98      3.36 o 
   3  12   6       36.24       38.78      5.51 o 
   4  12   6        2.06        4.36      3.21 o 
   5  12   6       25.42       29.20      4.28 o 
   6  12   6       14.94       10.14      4.91 o 
   7  12   6       33.04       36.83      5.23 o 
   1  13   6        5.73        1.77      3.50 o 
   2  13   6       14.59        8.04      3.89 o 
   3  13   6       18.75       30.25      4.81 o 
   4  13   6       24.47       32.59      4.61 o 
   5  13   6        4.86        7.00      3.80 o 
   0  14   6       18.65       17.77      6.45 o 
   1  14   6        2.85       -3.53      3.53 o 
   2  14   6       10.40       16.74      4.43 o 
   2   0   7      317.83      335.21      8.08 o 
   4   0   7      438.56      419.81      8.94 o 
   6   0   7      357.20      367.43      9.97 o 
   8   0   7       12.92       14.50      3.16 o 
  10   0   7       41.60       34.45      5.80 o 
  12   0   7        7.27        1.57      6.78 o 
   0   1   7       25.83       24.78      3.21 o 
   1   1   7      166.08      173.44      3.33 o 
   2   1   7      102.23      102.52      2.43 o 
   3   1   7      138.19      129.73      3.14 o 
   4   1   7      180.11      167.81      3.72 o 
   5   1   7      148.74      150.14      3.58 o 
   6   1   7       21.82       24.67      2.06 o 
   7   1   7       36.32       33.58      2.48 o 
   8   1   7      107.23       97.56      4.46 o 
   9   1   7        4.99        5.22      2.76 o 
  10   1   7       47.02       43.28      5.82 o 
  11   1   7       31.64       23.80      4.17 o 
  12   1   7        5.58        9.57      3.64 o 
  13   1   7       22.37       27.58      4.80 o 
   1   2   7      776.15      782.53     11.24 o 
   2   2   7      689.32      707.43     12.19 o 
   3   2   7      331.47      344.39      6.74 o 
   4   2   7      137.85      126.83      3.17 o 
   5   2   7      112.99      108.82      3.75 o 
   6   2   7       31.72       30.94      2.22 o 
   7   2   7       21.62       16.30      2.08 o 
   8   2   7       30.53       22.57      3.75 o 
   9   2   7       14.82       13.94      3.38 o 
  10   2   7       22.36       14.91      3.52 o 
  11   2   7        7.12        1.01      3.40 o 
  12   2   7       13.73       17.68      4.08 o 
  13   2   7        1.95       -0.38      3.67 o 
   0   3   7     1502.10     1446.59     27.19 o 
   1   3   7       76.24       83.85      3.06 o 
   2   3   7       16.51       17.19      1.87 o 
   3   3   7      167.50      187.91      5.02 o 
   4   3   7      280.76      265.37      8.33 o 
   5   3   7      441.33      420.36      7.04 o 
   6   3   7       37.81       40.98      2.36 o 
   7   3   7       24.85       29.56      2.68 o 
   8   3   7       55.32       59.40      4.35 o 
   9   3   7       12.82        2.98      3.15 o 
  10   3   7       18.69        8.73      3.62 o 
  11   3   7       37.71       45.91      4.85 o 
  12   3   7       14.38       17.48      4.61 o 
   1   4   7      674.11      663.32      9.93 o 
   2   4   7       61.54       57.90      3.35 o 
   3   4   7     1447.93     1438.82     33.34 o 
   4   4   7      477.42      482.19      8.83 o 
   5   4   7      237.48      232.82      5.07 o 
   6   4   7      500.17      509.25      9.98 o 
   7   4   7        2.56       -0.86      1.99 o 
   8   4   7      131.55      139.76      5.38 o 
   9   4   7       13.99       16.13      3.49 o 
  10   4   7       82.09       74.89      5.38 o 
  11   4   7       39.16       51.38      4.98 o 
  12   4   7       15.55       17.09      4.22 o 
   0   5   7      105.56       96.76      3.99 o 
   1   5   7       35.03       32.78      1.76 o 
   2   5   7      432.30      424.89      6.26 o 
   3   5   7       32.16       31.86      1.83 o 
   4   5   7      375.83      376.74      6.99 o 
   5   5   7      155.02      142.84      4.62 o 
   6   5   7      113.73      118.46      4.57 o 
   7   5   7      111.98      110.40      4.77 o 
   8   5   7       93.10       84.08      7.84 o 
   9   5   7      107.60      111.91      6.18 o 
  10   5   7        7.52        4.87      3.29 o 
  11   5   7        1.59        1.55      3.29 o 
  12   5   7       35.98       51.45      7.11 o 
   1   6   7      215.57      232.23      4.66 o 
   2   6   7        4.54        4.93      1.35 o 
   3   6   7      103.45      105.32      3.74 o 
   4   6   7      398.61      399.49      7.91 o 
   5   6   7      174.38      169.92      5.37 o 
   6   6   7       40.23       34.24      3.02 o 
   7   6   7      102.87      101.71      4.82 o 
   8   6   7      171.83      179.61      7.50 o 
   9   6   7       59.75       60.34      5.10 o 
  10   6   7       79.55       78.53      5.78 o 
  11   6   7        1.79       -0.97      4.69 o 
   0   7   7      129.51      138.63      5.87 o 
   1   7   7       11.74       13.35      2.98 o 
   2   7   7        3.39        5.38      1.70 o 
   3   7   7       29.92       26.71      2.23 o 
   4   7   7       46.96       53.81      3.28 o 
   5   7   7      310.47      345.09      8.18 o 
   6   7   7       20.11       21.55      3.08 o 
   7   7   7        4.37        2.53      3.11 o 
   8   7   7      157.95      152.73      7.36 o 
   9   7   7       29.98       36.12      4.54 o 
  10   7   7       13.81       10.68      3.78 o 
  11   7   7       53.32       60.45      5.72 o 
   1   8   7       13.26       14.55      2.08 o 
   2   8   7       43.64       45.83      3.17 o 
   3   8   7       12.52       12.02      2.28 o 
   4   8   7       57.53       57.94      3.66 o 
   5   8   7      265.75      271.01      8.91 o 
   6   8   7       20.71       20.35      3.71 o 
   7   8   7      144.15      161.70      7.42 o 
   8   8   7      101.60      104.33      6.43 o 
   9   8   7        2.98       -0.29      3.39 o 
  10   8   7       39.22       33.19      4.89 o 
   0   9   7      303.02      259.41     11.94 o 
   1   9   7       16.62       19.60      3.34 o 
   2   9   7       29.80       28.98      3.67 o 
   3   9   7      122.59      114.18      6.66 o 
   4   9   7       27.51       34.95      3.72 o 
   5   9   7       49.12       43.28      4.47 o 
   6   9   7       83.65       82.45      5.63 o 
   7   9   7      141.37      140.04      9.50 o 
   8   9   7      135.49      136.25      7.44 o 
   9   9   7        0.45        1.46      3.65 o 
   1  10   7       67.72       49.03      4.50 o 
   2  10   7        5.95        1.85      3.09 o 
   3  10   7       55.82       54.04      4.37 o 
   4  10   7      282.27      300.60     10.50 o 
   5  10   7      176.85      182.06      7.97 o 
   6  10   7       35.18       38.53      4.67 o 
   7  10   7       35.40       31.17      4.62 o 
   8  10   7      119.01      126.66      7.34 o 
   0  11   7       86.59       80.37      7.96 o 
   1  11   7        5.12        2.65      3.02 o 
   2  11   7       20.92       18.80      4.01 o 
   3  11   7       32.93       33.50      4.51 o 
   4  11   7        5.18        5.70      3.28 o 
   5  11   7        8.14       10.94      3.53 o 
   6  11   7       74.21       76.28      5.99 o 
   7  11   7        6.05        6.93      3.93 o 
   1  12   7       12.11        6.87      3.51 o 
   2  12   7        2.33        2.28      3.18 o 
   3  12   7       15.44       12.40      4.05 o 
   4  12   7        3.89       -1.75      3.16 o 
   5  12   7        6.91        9.21      3.64 o 
   0  13   7       10.74        8.04      5.38 o 
   1  13   7        4.03        3.73      3.87 o 
   2  13   7        0.96        1.44      3.57 o 
   0   0   8       72.68       85.46      5.21 o 
   2   0   8      127.40      119.40      4.59 o 
   4   0   8       75.12       67.63      3.83 o 
   6   0   8       87.33       81.58      4.72 o 
   8   0   8      615.92      573.18     18.92 o 
  10   0   8        0.39       -2.00      3.84 o 
  12   0   8       35.54       37.54     11.38 o 
   1   1   8        0.58        1.76      1.14 o 
   2   1   8       15.70       15.08      1.40 o 
   3   1   8       31.17       31.99      1.65 o 
   4   1   8       23.77       22.06      1.66 o 
   5   1   8      110.97      109.02      3.48 o 
   6   1   8       38.88       33.77      2.37 o 
   7   1   8      469.54      440.37      9.35 o 
   8   1   8       63.55       54.86      4.19 o 
   9   1   8      174.89      161.21      6.90 o 
  10   1   8       22.01       18.56      4.67 o 
  11   1   8       35.48       36.87      4.46 o 
  12   1   8        3.60        1.57      3.42 o 
   0   2   8       24.30       26.64      3.52 o 
   1   2   8       70.67       67.44      2.52 o 
   2   2   8      155.79      161.44      5.50 o 
   3   2   8      290.41      269.20      6.07 o 
   4   2   8       55.12       59.23      3.33 o 
   5   2   8      170.26      184.17      5.36 o 
   6   2   8      106.93      103.21      3.72 o 
   7   2   8       42.06       40.14      2.99 o 
   8   2   8       97.75       94.56      5.99 o 
   9   2   8      110.49      117.84      6.07 o 
  10   2   8      109.02      114.94      6.36 o 
  11   2   8        8.57        7.82      3.67 o 
   1   3   8       73.56       79.76      2.52 o 
   2   3   8       25.88       28.87      2.42 o 
   3   3   8      119.80      138.69      4.22 o 
   4   3   8      494.70      513.56     12.54 o 
   5   3   8      114.31      112.09      3.45 o 
   6   3   8      110.05      115.08      4.92 o 
   7   3   8       91.04       90.89      4.17 o 
   8   3   8       39.91       36.59      3.68 o 
   9   3   8       18.33       24.40      3.61 o 
  10   3   8       33.62       33.34      4.27 o 
  11   3   8        8.77        2.76      3.30 o 
   0   4   8       15.32       10.04      1.91 o 
   1   4   8      100.52      101.30      2.85 o 
   2   4   8       73.44       67.24      4.77 o 
   3   4   8      378.23      369.42     17.40 o 
   4   4   8      351.02      345.95     18.17 o 
   5   4   8       67.76       61.41      2.83 o 
   6   4   8       57.01       62.61      3.27 o 
   7   4   8      320.06      312.90      7.60 o 
   8   4   8      124.24      114.40      6.07 o 
   9   4   8        2.42        3.51      3.08 o 
  10   4   8       57.73       67.94      5.23 o 
  11   4   8       14.43        9.80      3.72 o 
   1   5   8      179.53      171.58      4.10 o 
   2   5   8        1.66        1.22      1.19 o 
   3   5   8       81.12       73.11      3.93 o 
   4   5   8      223.01      212.60     10.85 o 
   5   5   8      168.96      147.54      4.46 o 
   6   5   8      239.09      242.97      6.33 o 
   7   5   8      161.29      157.00      5.44 o 
   8   5   8        7.76       12.41      3.24 o 
   9   5   8       55.06       62.61      4.94 o 
  10   5   8       83.60       86.14      5.77 o 
  11   5   8       36.58       46.52      5.01 o 
   0   6   8       37.14       35.01      3.12 o 
   1   6   8        1.04        0.89      1.44 o 
   2   6   8       25.06       25.43      1.97 o 
   3   6   8      163.23      147.65      5.69 o 
   4   6   8      280.79      261.77      6.28 o 
   5   6   8      195.49      204.52      5.77 o 
   6   6   8      154.21      154.77      5.30 o 
   7   6   8      169.00      175.65      6.94 o 
   8   6   8       17.98       21.32      4.51 o 
   9   6   8       44.70       52.21      7.34 o 
  10   6   8        1.52       -3.06      4.81 o 
   1   7   8       85.81       75.82      3.22 o 
   2   7   8       36.62       32.98      2.59 o 
   3   7   8      130.13      134.41      4.30 o 
   4   7   8      404.92      407.92      8.20 o 
   5   7   8        5.33        5.61      2.28 o 
   6   7   8       89.94       90.78      7.03 o 
   7   7   8      160.83      174.23      8.04 o 
   8   7   8        1.90        2.64      3.01 o 
   9   7   8        9.85        7.26      3.49 o 
   0   8   8        5.85        2.80      3.31 o 
   1   8   8        0.84        0.39      3.82 o 
   2   8   8      115.78      114.56      4.64 o 
   3   8   8        2.12        5.23      2.56 o 
   4   8   8        6.06        3.13      2.60 o 
   5   8   8      113.70      114.30      6.45 o 
   6   8   8        5.63        2.83      3.32 o 
   7   8   8       16.03       13.02      3.54 o 
   8   8   8        7.41        4.84      3.45 o 
   9   8   8       47.13       55.71      5.28 o 
   1   9   8       32.97       29.51      3.67 o 
   2   9   8       18.30       18.76      3.40 o 
   3   9   8       74.10       65.18      4.71 o 
   4   9   8       79.33       74.97      4.61 o 
   5   9   8       17.21       20.26      3.41 o 
   6   9   8        7.71       15.52      3.57 o 
   7   9   8       11.26       10.68      3.69 o 
   8   9   8       52.52       55.12      5.35 o 
   0  10   8      232.69      251.48     12.52 o 
   1  10   8       63.14       61.29      4.83 o 
   2  10   8       27.38       38.37      5.41 o 
   3  10   8       35.03       26.22      3.95 o 
   4  10   8       11.54        8.75      3.08 o 
   5  10   8       87.60       78.94      5.07 o 
   6  10   8       17.68       24.51      4.51 o 
   7  10   8       10.10        2.90      8.12 o 
   1  11   8       18.79       18.99      3.79 o 
   2  11   8       50.95       45.53      4.77 o 
   3  11   8       32.84       30.46      4.51 o 
   4  11   8       27.42       34.50      4.54 o 
   5  11   8       13.35       10.29      3.48 o 
   0  12   8       74.84       75.64      8.16 o 
   1  12   8       39.41       44.98      4.99 o 
   2  12   8       19.00       15.61      4.10 o 
   2   0   9      148.63      145.66      5.41 o 
   4   0   9      177.44      201.31      5.59 o 
   6   0   9       16.72       20.55      2.97 o 
   8   0   9       23.40       24.97      5.10 o 
  10   0   9       13.55        8.65      4.70 o 
   0   1   9      484.49      492.78     12.68 o 
   1   1   9       34.41       33.86      1.95 o 
   2   1   9      158.43      156.36      3.84 o 
   3   1   9      188.77      176.82      4.55 o 
   4   1   9       33.01       36.08      2.23 o 
   5   1   9       32.55       33.36      2.46 o 
   6   1   9      122.76      110.23      4.27 o 
   7   1   9       11.09        3.76      2.58 o 
   8   1   9        5.88        4.25      3.58 o 
   9   1   9       48.87       43.57      4.28 o 
  10   1   9        9.85        6.80      3.08 o 
   1   2   9      177.90      171.31      3.97 o 
   2   2   9      178.22      190.84      4.68 o 
   3   2   9      199.03      204.39     15.08 o 
   4   2   9       58.75       56.47      4.12 o 
   5   2   9       11.71       12.11      1.83 o 
   6   2   9       56.23       55.84      3.43 o 
   7   2   9      124.51      129.74      5.62 o 
   8   2   9        3.83        2.55      2.62 o 
   9   2   9       10.54       16.12      3.34 o 
  10   2   9        0.24        3.66      2.99 o 
   0   3   9      146.12      124.81      8.46 o 
   1   3   9       74.60       69.47      2.69 o 
   2   3   9      126.74      135.68      5.86 o 
   3   3   9        1.31       -0.51      2.89 o 
   4   3   9      139.20      143.78      6.03 o 
   5   3   9       84.55       80.73      5.80 o 
   6   3   9       16.06       14.64      2.02 o 
   7   3   9       66.34       66.79      4.57 o 
   8   3   9       16.54       14.19      3.04 o 
   9   3   9       52.87       53.94      4.50 o 
  10   3   9        0.73       -0.08      2.93 o 
   1   4   9        2.09        1.29      1.26 o 
   2   4   9        3.73        1.81      2.36 o 
   3   4   9       52.90       61.72      4.93 o 
   4   4   9       62.38       61.37      4.40 o 
   5   4   9      146.84      151.46      8.17 o 
   6   4   9        7.80        7.86      2.27 o 
   7   4   9       30.14       30.34      2.69 o 
   8   4   9       39.50       41.39      3.91 o 
   9   4   9       17.88       22.07      4.10 o 
  10   4   9       15.26       17.14      6.49 o 
   0   5   9      156.14      145.29      7.10 o 
   1   5   9       84.48       77.06      2.84 o 
   2   5   9       43.65       37.57      4.16 o 
   3   5   9      102.67       91.34      6.04 o 
   4   5   9       43.02       45.20      4.32 o 
   5   5   9      128.96      144.09      7.93 o 
   6   5   9       54.98       59.54      5.12 o 
   7   5   9       78.63       74.69      4.64 o 
   8   5   9       24.85       21.55      3.49 o 
   9   5   9       51.46       55.93      4.89 o 
   1   6   9       11.05        7.21      1.78 o 
   2   6   9       24.45       25.70      2.79 o 
   3   6   9       33.14       33.83      4.60 o 
   4   6   9       94.57       94.10      5.71 o 
   5   6   9       35.29       30.32      4.96 o 
   6   6   9       97.29       94.83      4.00 o 
   7   6   9       43.15       49.10      3.95 o 
   8   6   9       18.29       16.47      4.11 o 
   9   6   9        9.77        2.86      6.90 o 
   0   7   9       18.99       21.30      4.06 o 
   1   7   9       37.89       40.05      2.75 o 
   2   7   9       41.68       47.51      2.85 o 
   3   7   9       42.43       41.94      2.75 o 
   4   7   9      141.48      135.74      4.28 o 
   5   7   9      219.01      253.55      6.10 o 
   6   7   9       25.04       21.21      3.19 o 
   7   7   9        2.54       -0.30      2.62 o 
   8   7   9       31.73       33.17      4.09 o 
   1   8   9       59.35       50.94      4.12 o 
   2   8   9        4.23       10.99      2.76 o 
   3   8   9      158.96      173.91      8.23 o 
   4   8   9       23.84       26.04      3.22 o 
   5   8   9       63.80       58.26      4.08 o 
   6   8   9       42.78       51.19      4.35 o 
   7   8   9        6.89        5.20      5.43 o 
   0   9   9       33.70       33.85      7.61 o 
   1   9   9       79.38       86.65      5.13 o 
   2   9   9       29.98       24.12      3.59 o 
   3   9   9       65.43       52.86      7.34 o 
   4   9   9        9.76        8.17      3.12 o 
   5   9   9       18.59       19.81      3.39 o 
   6   9   9       28.41       25.74      4.51 o 
   1  10   9       20.81       16.13      3.47 o 
   2  10   9       26.58       32.86      4.03 o 
   3  10   9       53.77       49.98      4.79 o 
   4  10   9       11.90       19.48      3.86 o 
   0   0  10     1095.55     1131.86     40.31 o 
   2   0  10      217.67      251.78      7.81 o 
   4   0  10      125.88      118.97      5.33 o 
   6   0  10       58.52       57.12      5.41 o 
   8   0  10       54.06       63.82      7.95 o 
   1   1  10       21.99       17.17      2.32 o 
   2   1  10        7.53        7.40      3.05 o 
   3   1  10        6.41        8.29      1.87 o 
   4   1  10        6.89        8.08      1.92 o 
   5   1  10       60.84       59.83      2.78 o 
   6   1  10       46.66       53.72      3.70 o 
   7   1  10      138.17      151.44      6.12 o 
   8   1  10       11.10        6.63      2.85 o 
   0   2  10      194.38      191.29      6.72 o 
   1   2  10       85.43       85.67      3.48 o 
   2   2  10       71.53       71.89      3.65 o 
   3   2  10      140.99      145.65      7.05 o 
   4   2  10        1.24        2.60      3.19 o 
   5   2  10        1.85        1.13      2.66 o 
   6   2  10       50.51       44.41      3.16 o 
   7   2  10       17.88       14.13      3.23 o 
   8   2  10       82.82       82.49      5.28 o 
   1   3  10       15.48       14.98      2.92 o 
   2   3  10      115.39      118.13     14.62 o 
   3   3  10        3.40        4.70      3.26 o 
   4   3  10        3.09        1.12      3.30 o 
   5   3  10       10.67        9.07      3.08 o 
   6   3  10        5.18        1.67      3.49 o 
   7   3  10       88.46       88.13      4.65 o 
   8   3  10        3.06        0.72      2.70 o 
   0   4  10       14.58       11.35      2.45 o 
   1   4  10       85.79       86.81      7.28 o 
   2   4  10       71.35       67.81      5.14 o 
   3   4  10      128.36      140.50      7.28 o 
   4   4  10        2.61        0.83      3.23 o 
   5   4  10       20.71       16.07      3.61 o 
   6   4  10       40.18       41.70      5.21 o 
   7   4  10       30.70       25.99      5.06 o 
   8   4  10        0.97       -2.96      3.99 o 
   1   5  10       13.18        7.98      2.08 o 
   2   5  10       31.46       33.42      5.62 o 
   3   5  10      156.08      144.76      7.75 o 
   4   5  10       49.69       53.96      5.47 o 
   5   5  10       73.04       76.10      5.45 o 
   6   5  10        5.15        3.65      4.01 o 
   7   5  10        3.75        4.49      5.61 o 
   0   6  10        5.51        5.13      3.02 o 
   1   6  10        2.43        1.45      1.92 o 
   2   6  10       85.32       77.95      5.85 o 
   3   6  10       68.79       45.57      5.13 o 
   4   6  10        9.93        9.79      4.21 o 
   5   6  10       27.91       22.17      4.18 o 
   6   6  10       54.60       53.76      6.07 o 
   1   7  10        8.01        5.23      3.14 o 
   2   7  10        3.88        5.38      2.17 o 
   3   7  10       60.33       56.66      7.95 o 
   4   7  10      132.15      119.63      7.80 o 
   5   7  10       14.34       14.84      4.02 o 
   0   8  10        9.40        1.98      3.68 o 
   1   8  10        1.93        0.04      2.30 o 
   2   8  10        3.92        1.49      3.19 o 
   3   8  10       84.06       89.14      4.74 o 
   4   8  10        0.28       -0.33      2.71 o 
   1   9  10        2.81        1.11      3.56 o 
   2   0  11       19.04       20.12      4.06 o 
   4   0  11       40.37       44.08      4.81 o 
   6   0  11      125.14      130.56      8.03 o 
   0   1  11      262.23      253.81     10.26 o 
   1   1  11        1.81        0.59      2.41 o 
   2   1  11      197.23      192.86      6.30 o 
   3   1  11       39.20       33.15      3.04 o 
   4   1  11       24.29       23.42      2.79 o 
   5   1  11       99.59      100.28      5.80 o 
   6   1  11       10.15        9.71      2.52 o 
   1   2  11       44.15       45.90      3.38 o 
   2   2  11       11.97        9.04      3.46 o 
   3   2  11      156.69      159.69      7.69 o 
   4   2  11        5.80        3.59      3.51 o 
   5   2  11       58.66       71.15      5.82 o 
   6   2  11      115.27      103.90      9.23 o 
   0   3  11      116.47      115.14      6.75 o 
   1   3  11       41.21       39.52      2.56 o 
   2   3  11       24.82       29.73      4.69 o 
   3   3  11       23.57       18.10      4.07 o 
   4   3  11       86.43       83.74      6.08 o 
   5   3  11        8.79        5.98      3.79 o 
   1   4  11       20.36       21.41      3.73 o 
   2   4  11       33.72       32.88      4.35 o 
   3   4  11       68.88       72.50      5.76 o 
   4   4  11        2.75        2.64      4.07 o 
   5   4  11       24.86       25.70      4.84 o 
   0   5  11        8.63       10.72      3.33 o 
   1   5  11       15.88       11.72      3.35 o 
   2   5  11       28.32       23.51      4.20 o 
   3   5  11        0.80        0.17      4.03 o 
   4   5  11       59.10       60.56      5.86 o 
   1   6  11        3.86        3.40      3.24 o 
   2   6  11       51.01       52.78      5.27 o 
   0   0  12      151.01      175.56     12.73 o 
   1   1  12       82.08       81.38     10.02 o 
                                                 
